# Supplementary material for: Risk Assessment of Pulegone in Foods Based on Benchmark Dose–Response Modeling
Source: Foods. 2024 Sep 13;13(18):2906. doi: 10.3390/foods13182906 (PMC11430949; doi:10.3390/foods13182906)
Supplement: Supplementary file 1 [file foods-13-02906-s001.zip]

Archive with 11 entries (11 files):
- Table S1 Hepatocellular adenoma multiple.xlsx
- Table S10 papilloma - female rats.xlsx
- Table S11 papilloma or carcinoma - female rats.xlsx
- Table S2 Mice study male hepatocellular adenoma.xlsx
- Table S3 hepatocellular adenoma or carcinoma or hepatoblastoma (combined)_analysis.xlsx
- Table S4 clear cell focus - female mice.xlsx
- Table S5 clear cell focus - male mice.xlsx
- Table S6 hyaline glomerulopathy - female mice.xlsx
- Table S7 hyaline glomerulopathy - female rats.xlsx
- Table S8 hyaline glomerulopathy - male mice.xlsx
- Table S9 hyaline glomerulopathy - male rats.xlsx
