# Supplementary material for: Risk Assessment of Pulegone in Foods Based on Benchmark Dose–Response Modeling
Source: Foods. 2024 Sep 13;13(18):2906. doi: 10.3390/foods13182906 (PMC11430949; doi:10.3390/foods13182906)
Supplement: Supplementary file 1 [file foods-13-02906-s001.zip › Table S1 Hepatocellular adenoma multiple.xlsx]

## Sheet: Hidden
Template Version	8				Models
Analysis Name	Hepatocellular adenoma, multiple				Cont Rest Frequentist	Cont Unrest Frequentist	Cont Bayesian	Cont MA	Cont MA Wts	Dicho Rest Frequentist	Dicho Unrest Frequentist	Dicho Bayesian	Dicho MA	Dicho MA Wts	Nested Rest	Nested Unrest
Analysis Description					1,1,2,1,1	2,0,1,0,0	2,2,2,2,2	2,2,2,2,2	0,0,0,0,0	1,1,2,1,0,1,2,2,1	0,0,1,0,1,0,1,1,0	0,0,0,0,0,0,0,0,0	0,0,0,0,0,0,0,0,0	0,0,0,0,0,0,0,0,0	1,2	0,2
Chosen Model Type	2	BMDS Version	BMDS 3.3.2						0,5,0,5,0
App Location	C:\Users\voigt\Documents\bmds332\bmds3.xlsm	Output Dir	C:\Users\voigt\Documents\bmds332
1	DataSets				enable	name	dType	range	mscomboDeg	mscomboBgType	mscomboBg	contAdvDir	maxDeg	OptionSets
1	DataSet Name1				1	DataSet Name1	3	$B$7:$D$13	1	1	0		2	Continuous	1
	[Add user notes here]													BMRType	1
	Dose	N	Incidence											BMRF	1
	[Custom]	[Custom]	[Custom]											Tail Prob	0.01
	0	50	6											ConfLevel	0.95
	37.5	50	19											Dist	1
	75	50	27											Variance	1
														PolyRest	1
														Background	0
														Dichotomous	1
														RiskType	1
														BMR	0.1
														ConfLevel	0.95
														BackgroundType
														Background	-9999
														MSCombo	1
														RiskType	1
														BMR	0.1
														ConfLevel	0.95
														Nested	1
														RiskType	1
														BMR	0.1
														ConfLevel	0.95
														LSC	1
														BackgroundType	1
														Background	-9999
														Iterations	1000
														SeedType	1
														Seed	-9999
														Logic Settings
														TRUE
														FALSE
														3
														On	On	On	N/A	Unusable Bin	BMD not estimated
														On	On	On	N/A	Unusable Bin	BMDL not estimated
														Off	Off	Off	N/A	No Bin Change (Warning)	BMDU not estimated
														On	On	On	N/A	Unusable Bin	AIC not estimated
														On	Off	Off	0.05	Questionable Bin	Constant variance test failed (Test 2 p-value < 0.05)
														On	Off	Off	0.05	Questionable Bin	Non-constant variance test failed (Test 3 p-value < 0.05)
														On	On	On	0.1	Questionable Bin	Goodness of fit p-value < 0.1
														Off	On	Off	0.05	Questionable Bin	Goodness of fit p-value < 0.05
														On	On	On	20	Questionable Bin	BMD/BMDL ratio > 20
														On	On	On	3	No Bin Change (Warning)	BMD/BMDL ratio > 3
														On	On	On	2	Questionable Bin	|Residual for Dose Group Near BMD| > 2
														Off	Off	Off	N/A	No Bin Change (Warning)	BMDS output file included warning
														On	On	On	1	No Bin Change (Warning)	BMD higher than maximum dose
														On	On	On	1	No Bin Change (Warning)	BMDL higher than maximum dose
														On	On	On	3	No Bin Change (Warning)	BMD 3x lower than lowest non-zero dose
														On	On	On	3	No Bin Change (Warning)	BMDL 3x lower than lowest non-zero dose
														On	On	On	10	Questionable Bin	BMD 10x lower than lowest non-zero dose
														On	On	On	10	Questionable Bin	BMDL 10x lower than lowest non-zero dose
														On	On	On	2	No Bin Change (Warning)	|Residual at control| > 2
														On	Off	Off	1.5	No Bin Change (Warning)	Modeled control response std. dev. >|1.5| actual response std. dev.
														On	On	On	NA	Questionable Bin	d.f.=0, saturated model (Goodness of fit test cannot be calculated)
														Report Settings
														Continuous Input	1,1,1,1,1,1,1,1,1,1,1,1,1,1,1,1,1
														Continuous Output	1,1,1,1,1,1,1,1,1,1,1
														Dichotomous Input	1,1,1,1,1,1,1,1,1,1,1,1,1
														Dichotomous Output	1,1,1,1,1,1,1,1,1,1,1,1
														MSCombo Input	1,1,1,1,1
														MSCombo Output	1,1,1,1
														Nested Input	1,1,1,1,1,1,1,1,1,1,1,1,1,1,1
														Nested Output	1,1,1,1,1,1,1,1,1,1,1,1,1,1,1,1
														Print Data Page	1
														Print Info Page	1
														Print Summary Results	1
														Print Summary Chart	1
														Print Model Result	1
														Print Model Chart	1
														Print All Models	1

## Sheet: Summary
					BMDS 3.3.2
	DataSet Name1					Hepatocellular adenoma, multiple
	[Add user notes here]										Color Key
	Dose	N	Incidence			Analysis Description					Recommended frequentist model
	[Custom]	[Custom]	[Custom]								Model averaging
	0	50	6
	37.5	50	19
	75	50	27
																		Standard Excel tools can be used to expand or modify graphs
	Option set #1 (Hover for details)		Scroll right to see summary plot ->
	Model	Analysis Type	Restriction	RiskType	BMRF	BMD	BMDL	BMDU	P Value	AIC	Unnormalized Log Posterior Probability	Scaled Residual for Dose Group near BMD	Scaled Residual for Control Dose Group	BMDS Recommendation	BMDS Recommendation Notes
	Dichotomous Hill	frequentist	Restricted	Extra Risk	0.1	13.6073	0	35.7587	NA	180.093	-	-1.16693e-08	-1.16693e-08	Unusable	BMD computation failed; lower limit includes zero_x000D_ BMDL not estimated_x000D_ d.f.=0, saturated model (Goodness of fit test cannot be calculated)
	Gamma	frequentist	Restricted	Extra Risk	0.1	11.9092	8.66086	30.7797	0.849512	176.129	-	-0.036742	-0.036742	Viable - Alternate	_x000D_ BMD 3x lower than lowest non-zero dose_x000D_ BMDL 3x lower than lowest non-zero dose
	Log-Logistic	frequentist	Restricted	Extra Risk	0.1	11.4858	6.21154	30.7347	NA	178.093	-	1.49329e-07	1.49329e-07	Questionable	_x000D_ BMD 3x lower than lowest non-zero dose_x000D_ BMDL 3x lower than lowest non-zero dose_x000D_ d.f.=0, saturated model (Goodness of fit test cannot be calculated)
	Multistage Degree 2	frequentist	Restricted	Extra Risk	0.1	11.9092	8.66075	30.1594	0.849512	176.129	-	-0.0367421	-0.0367421	Viable - Recommended	Lowest AIC_x000D_ _x000D_ BMD 3x lower than lowest non-zero dose_x000D_ BMDL 3x lower than lowest non-zero dose
	Multistage Degree 1	frequentist	Restricted	Extra Risk	0.1	11.9092	8.66068	18.306	0.849512	176.129	-	-0.0367421	-0.0367421	Viable - Recommended	Lowest AIC_x000D_ _x000D_ BMD 3x lower than lowest non-zero dose_x000D_ BMDL 3x lower than lowest non-zero dose
	Weibull	frequentist	Restricted	Extra Risk	0.1	11.9092	8.66086	30.24	0.849512	176.129	-	-0.0367421	-0.0367421	Viable - Alternate	_x000D_ BMD 3x lower than lowest non-zero dose_x000D_ BMDL 3x lower than lowest non-zero dose
	Logistic	frequentist	Unrestricted	Extra Risk	0.1	20.739	16.8581	26.4445	0.272744	177.294	-	0.852142	-0.561064	Viable - Alternate
	Log-Probit	frequentist	Unrestricted	Extra Risk	0.1	12.8209	0	31.4108	NA	178.093	-	-5.48315e-08	-5.48315e-08	Unusable	BMD computation failed; lower limit includes zero_x000D_ BMDL not estimated_x000D_ d.f.=0, saturated model (Goodness of fit test cannot be calculated)
	Probit	frequentist	Unrestricted	Extra Risk	0.1	19.6417	16.0468	25.3429	0.315084	177.097	-	0.796807	-0.474649	Viable - Alternate
	Quantal Linear	frequentist	Unrestricted	Extra Risk	0.1	11.9092	8.66086	18.3041	0.849512	176.129	-	-0.0367421	-0.0367421	Viable - Recommended	Lowest AIC_x000D_ _x000D_ BMD 3x lower than lowest non-zero dose_x000D_ BMDL 3x lower than lowest non-zero dose

## Sheet: Abbreviations
Abbreviations
	Analysis Type	Term	Abbreviation
	Dichotomous	Dichotomous Hill	dhl
		Gamma	gam
		Logistic	log
		Log-Logistic	lnl
		Log-Probit	lnp
		Multistage	mst
		Probit	pro
		Quantal Linear	qln
		Weibull	wei
	Continuous	Exponential	exp
		Hill	hil
		Linear	lin
		Polynomial	ply
		Power	pow
	Multi-tumor (MS_Combo)	MS_Combo	msc
	Dichotomous-Nested	Nested Logistic	nln
	Model Averaging	Bayesian Model Averaging	bma
	All	Dataset	dset
		Bayesian	bayes
		Frequentist	freq
		Option Set	opt
		Restricted	rest
		Unrestricted	unrest

## Sheet: freq-dhl-rest-opt1
				Dichotomous Results
					BMDS 3.3.2
		Return to Summary				Scroll right to see BMD Cumulative Distribution Function (CDF) table →
						Scroll down to see Dose Response Plot ↓
	User Input					Model Results									CDF
		Info					Benchmark Dose									Percentiles	BMD
		Model	Dichotomous Hill				BMD	13.6073								0	0
		Model Restriction	Restricted				BMDL	0								0.01	0
		Dataset Name	DataSet Name1				BMDU	35.7587								0.02	0
		User notes	[Add user notes here]				AIC	180.093								0.03	0
							P-value	NA								0.04	0
		Dose-Response Model	P[dose] = g +(v-v*g)/[1+exp(-a-b*Log(dose))]				D.O.F.	-1								0.05	0
							Chi2	1.21146e-14								0.06	0.00193577
		Model Options														0.07	0.0145964
		Risk Type	Extra Risk				Model Parameters									0.08	0.110062
		BMR	0.1				# of Parameters	4								0.09	0.829909
		Confidence Level	0.95				Variable	Estimate	Std Error	Lower Conf	Upper Conf					0.1	2.32737
		Background	Estimated				g	0.12	0,027002970410527	0.0670752	0.172925					0.11	2.69083
							v	0.755107	0,6913269588346	-0.599869	2.11008					0.12	3.02613
		Model Data					a	-5.58199	146160303562574	-34.2289	23.0649					0.13	3.33841
		Dependent Variable	[Custom]				b	1.4182	560281675709222	-9.56312	12.3995					0.14	3.63144
		Independent Variable	[Custom]													0.15	3.90852
		Total # of Observations	3				Goodness of Fit									0.16	4.17159
							Dose	Estimated Probability	Expected	Observed	Size	Scaled Residual				0.17	4.42279
							0	0.12	6	6	50	-1.16693e-08				0.18	4.66364
							37.5	0.38	19	19	50	-3.86242e-08				0.19	4.89575
							75	0.54	27	27	50	1.02404e-07				0.2	5.12024
																0.21	5.33748
							Analysis of Deviance									0.22	5.54743
							Model	Log Likelihood	# of Parameters	Deviance	Test d.f.	P Value				0.23	5.77418
							Full Model	-86.0466	3	-	-	NA				0.24	6.13049
							Fitted Model	-86.0466	4	0	-1	NA				0.25	7.68435
							Reduced Model	-96.8038	1	21.5143	2	<0.0001				0.26	7.76562
																0.27	7.84409
																0.28	7.9223
																0.29	8.00126
																0.3	8.07809
																0.31	8.15239
																0.32	8.22633
																0.33	8.29992
																0.34	8.37462
																0.35	8.45157
																0.36	8.53084
																0.37	8.6128
																0.38	8.69858
																0.39	8.79216
																0.4	8.89442
																0.41	8.99492
																0.42	9.16914
																0.43	9.46255
																0.44	9.80849
																0.45	10.1439
																0.46	10.5129
																0.47	10.9713
																0.48	11.5036
																0.49	12.4079
																0.5	13.6073
																0.51	32.5752
																0.52	33.9072
																0.53	33.98
																0.54	34.0437
																0.55	34.0991
																0.56	34.1475
																0.57	34.1899
																0.58	34.2275
																0.59	34.2613
																0.6	34.2924
																0.61	34.322
																0.62	34.3511
																0.63	34.3809
																0.64	34.4123
																0.65	34.4466
																0.66	34.4849
																0.67	34.5278
																0.68	34.5718
																0.69	34.6158
																0.7	34.6598
																0.71	34.7038
																0.72	34.7478
																0.73	34.7919
																0.74	34.8361
																0.75	34.8804
																0.76	34.925
																0.77	34.9697
																0.78	35.0146
																0.79	35.0599
																0.8	35.1054
																0.81	35.1512
																0.82	35.1975
																0.83	35.2417
																0.84	35.281
																0.85	35.3167
																0.86	35.35
																0.87	35.3822
																0.88	35.4147
																0.89	35.4487
																0.9	35.4856
																0.91	35.5267
																0.92	35.5732
																0.93	35.6265
																0.94	35.6879
																0.95	35.7587
																0.96	35.8402
																0.97	35.9485
																0.98	36.2824
																0.99	-

## Sheet: freq-gam-rest-opt1
				Dichotomous Results
					BMDS 3.3.2
		Return to Summary				Scroll right to see BMD Cumulative Distribution Function (CDF) table →
						Scroll down to see Dose Response Plot ↓
	User Input					Model Results									CDF
		Info					Benchmark Dose									Percentiles	BMD
		Model	Gamma				BMD	11.9092								0	0
		Model Restriction	Restricted				BMDL	8.66086								0.01	0
		Dataset Name	DataSet Name1				BMDU	30.7797								0.02	0
		User notes	[Add user notes here]				AIC	176.129								0.03	8.31542
							P-value	0.849512								0.04	8.50314
		Dose-Response Model	P[dose]= g+(1-g)*CumGamma[b*dose,a]				D.O.F.	1								0.05	8.66086
							Chi2	0.0360015								0.06	8.79856
		Model Options														0.07	8.92237
		Risk Type	Extra Risk				Model Parameters									0.08	9.036
		BMR	0.1				# of Parameters	3								0.09	9.14092
		Confidence Level	0.95				Variable	Estimate	Std Error	Lower Conf	Upper Conf					0.1	9.23971
		Background	Estimated				g	0.121699	2.64988e+12	0.0697622	0.173635					0.11	9.33276
							a	Bounded	NA	NA	NA					0.12	9.42158
		Model Data					b	0.00884695	1.92703e+11	0.00507004	0.0126239					0.13	9.50625
		Dependent Variable	[Custom]													0.14	9.58806
		Independent Variable	[Custom]				Goodness of Fit									0.15	9.66676
		Total # of Observations	3				Dose	Estimated Probability	Expected	Observed	Size	Scaled Residual				0.16	9.7433
							0	0.121699	6.08494	6	50	-0.036742				0.17	9.81771
							37.5	0.369679	18.484	19	50	0.151183				0.18	9.89016
							75	0.547645	27.3822	27	50	-0.108605				0.19	9.96116
																0.2	10.0305
							Analysis of Deviance									0.21	10.0985
							Model	Log Likelihood	# of Parameters	Deviance	Test d.f.	P Value				0.22	10.1656
							Full Model	-86.0466	3	-	-	NA				0.23	10.2317
							Fitted Model	-86.0646	2	0.0359101	1	0.849701				0.24	10.2968
							Reduced Model	-96.8038	1	21.5143	2	<0.0001				0.25	10.3612
																0.26	10.4248
																0.27	10.4877
																0.28	10.5502
																0.29	10.6124
																0.3	10.6741
																0.31	10.7356
																0.32	10.7968
																0.33	10.8578
																0.34	10.9185
																0.35	10.9792
																0.36	11.0399
																0.37	11.1005
																0.38	11.1612
																0.39	11.2221
																0.4	11.2831
																0.41	11.3443
																0.42	11.4057
																0.43	11.4675
																0.44	11.5295
																0.45	11.5918
																0.46	11.6545
																0.47	11.7166
																0.48	11.7775
																0.49	11.8406
																0.5	11.9092
																0.51	11.9759
																0.52	12.0475
																0.53	12.1496
																0.54	12.2903
																0.55	12.4611
																0.56	12.6598
																0.57	12.8785
																0.58	13.1146
																0.59	13.371
																0.6	13.6382
																0.61	13.9189
																0.62	14.2057
																0.63	14.5057
																0.64	14.8124
																0.65	15.1263
																0.66	15.4482
																0.67	15.7764
																0.68	16.1133
																0.69	16.4537
																0.7	16.8028
																0.71	17.1574
																0.72	17.5198
																0.73	17.8889
																0.74	18.2655
																0.75	18.6515
																0.76	19.0446
																0.77	19.4473
																0.78	19.8609
																0.79	20.2857
																0.8	20.7205
																0.81	21.1695
																0.82	21.6337
																0.83	22.1143
																0.84	22.6124
																0.85	23.1322
																0.86	23.6753
																0.87	24.2449
																0.88	24.8481
																0.89	25.487
																0.9	26.1719
																0.91	26.9111
																0.92	27.7177
																0.93	28.611
																0.94	29.6166
																0.95	30.7797
																0.96	32.1709
																0.97	33.9275
																0.98	-
																0.99	-

## Sheet: freq-lnl-rest-opt1
				Dichotomous Results
					BMDS 3.3.2
		Return to Summary				Scroll right to see BMD Cumulative Distribution Function (CDF) table →
						Scroll down to see Dose Response Plot ↓
	User Input					Model Results									CDF
		Info					Benchmark Dose									Percentiles	BMD
		Model	Log-Logistic				BMD	11.4858								0	0
		Model Restriction	Restricted				BMDL	6.21154								0.01	0
		Dataset Name	DataSet Name1				BMDU	30.7347								0.02	0
		User notes	[Add user notes here]				AIC	178.093								0.03	5.86878
							P-value	NA								0.04	6.05497
		Dose-Response Model	P[dose] = g+(1-g)/[1+exp(-a-b*Log(dose))]				D.O.F.	0								0.05	6.21154
							Chi2	1.11686e-12								0.06	6.34894
		Model Options														0.07	6.47255
		Risk Type	Extra Risk				Model Parameters									0.08	6.58589
		BMR	0.1				# of Parameters	3								0.09	6.69126
		Confidence Level	0.95				Variable	Estimate	Std Error	Lower Conf	Upper Conf					0.1	6.79003
		Background	Estimated				g	0.12	2.69805e+12	0.0671192	0.172881					0.11	6.88334
							a	-4.9374	291770734562985	-10.656	0.7812					0.12	6.9741
		Model Data					b	1.12251	0,716632594759693	-0.282063	2.52709					0.13	7.06276
		Dependent Variable	[Custom]													0.14	7.1455
		Independent Variable	[Custom]				Goodness of Fit									0.15	7.22445
		Total # of Observations	3				Dose	Estimated Probability	Expected	Observed	Size	Scaled Residual				0.16	7.30108
							0	0.12	6	6	50	1.49329e-07				0.17	7.37591
							37.5	0.38	19	19	50	-7.94441e-07				0.18	7.44948
							75	0.54	27	27	50	6.80755e-07				0.19	7.52158
																0.2	7.59162
							Analysis of Deviance									0.21	7.66129
							Model	Log Likelihood	# of Parameters	Deviance	Test d.f.	P Value				0.22	7.73305
							Full Model	-86.0466	3	-	-	NA				0.23	7.80474
							Fitted Model	-86.0466	3	1.10845e-12	0	NA				0.24	7.87278
							Reduced Model	-96.8038	1	21.5143	2	<0.0001				0.25	7.93814
																0.26	8.0033
																0.27	8.06842
																0.28	8.13334
																0.29	8.19759
																0.3	8.26159
																0.31	8.32898
																0.32	8.40184
																0.33	8.47462
																0.34	8.54214
																0.35	8.60719
																0.36	8.674
																0.37	8.74093
																0.38	8.81254
																0.39	8.89466
																0.4	8.98448
																0.41	9.06935
																0.42	9.16857
																0.43	9.34209
																0.44	9.64811
																0.45	9.95209
																0.46	10.2627
																0.47	10.5717
																0.48	10.8851
																0.49	11.1916
																0.5	11.4858
																0.51	11.7739
																0.52	12.0824
																0.53	12.3911
																0.54	12.6988
																0.55	13.0032
																0.56	13.3099
																0.57	13.6178
																0.58	13.9194
																0.59	14.2282
																0.6	14.534
																0.61	14.8415
																0.62	15.1537
																0.63	15.4642
																0.64	15.7789
																0.65	16.0931
																0.66	16.4121
																0.67	16.7343
																0.68	17.0567
																0.69	17.3837
																0.7	17.715
																0.71	18.05
																0.72	18.3906
																0.73	18.7354
																0.74	19.0856
																0.75	19.4418
																0.76	19.8055
																0.77	20.1778
																0.78	20.5586
																0.79	20.9476
																0.8	21.347
																0.81	21.7594
																0.82	22.1849
																0.83	22.6255
																0.84	23.0838
																0.85	23.5612
																0.86	24.0616
																0.87	24.5876
																0.88	25.1443
																0.89	25.7379
																0.9	26.3747
																0.91	27.0653
																0.92	27.822
																0.93	28.665
																0.94	29.6215
																0.95	30.7347
																0.96	32.0801
																0.97	33.8007
																0.98	-
																0.99	-

## Sheet: freq-mst2-rest-opt1
				Dichotomous Results
					BMDS 3.3.2
		Return to Summary				Scroll right to see BMD Cumulative Distribution Function (CDF) table →
						Scroll down to see Dose Response Plot ↓
	User Input					Model Results									CDF
		Info					Benchmark Dose									Percentiles	BMD
		Model	Multistage degree 2				BMD	11.9092								0	0
		Model Restriction	Restricted				BMDL	8.66075								0.01	0
		Dataset Name	DataSet Name1				BMDU	30.1594								0.02	0
		User notes	[Add user notes here]				AIC	176.129								0.03	8.31522
							P-value	0.849512								0.04	8.50307
		Dose-Response Model	P[dose] = g + (1-g)*[1-exp(-b1*dose^1-b2*dose^2 - ...)]				D.O.F.	1								0.05	8.66075
							Chi2	0.0360015								0.06	8.79835
		Model Options					Slope Factor	0.0115463								0.07	8.92223
		Risk Type	Extra Risk													0.08	9.03589
		BMR	0.1				Model Parameters									0.09	9.14079
		Confidence Level	0.95				# of Parameters	3								0.1	9.23957
		Background	Estimated				Variable	Estimate	Std Error	Lower Conf	Upper Conf					0.11	9.33262
							g	0.121699	2.64973e+12	0.069765	0.173633					0.12	9.42149
		Model Data					b1	0.00884695	0,14184488497851	-0.269164	0.286858					0.13	9.50623
		Dependent Variable	[Custom]				b2	Bounded	NA	NA	NA					0.14	9.58808
		Independent Variable	[Custom]													0.15	9.66679
		Total # of Observations	3				Goodness of Fit									0.16	9.74328
							Dose	Estimated Probability	Expected	Observed	Size	Scaled Residual				0.17	9.81752
							0	0.121699	6.08494	6	50	-0.0367421				0.18	9.88978
							37.5	0.369679	18.484	19	50	0.151183				0.19	9.96076
							75	0.547645	27.3822	27	50	-0.108605				0.2	10.0302
																0.21	10.0984
							Analysis of Deviance									0.22	10.1656
							Model	Log Likelihood	# of Parameters	Deviance	Test d.f.	P Value				0.23	10.2315
							Full Model	-86.0466	3	-	-	NA				0.24	10.2965
							Fitted Model	-86.0646	2	0.0359101	1	0.849701				0.25	10.3609
							Reduced Model	-96.8038	1	21.5143	2	<0.0001				0.26	10.4246
																0.27	10.4876
																0.28	10.5502
																0.29	10.6124
																0.3	10.6742
																0.31	10.7356
																0.32	10.7968
																0.33	10.8578
																0.34	10.9185
																0.35	10.9792
																0.36	11.0399
																0.37	11.1005
																0.38	11.1612
																0.39	11.2221
																0.4	11.2831
																0.41	11.3443
																0.42	11.4057
																0.43	11.4675
																0.44	11.5295
																0.45	11.5918
																0.46	11.6545
																0.47	11.7175
																0.48	11.7807
																0.49	11.8445
																0.5	11.9092
																0.51	11.9709
																0.52	12.0316
																0.53	12.101
																0.54	12.1871
																0.55	12.2865
																0.56	12.3997
																0.57	12.5279
																0.58	12.6692
																0.59	12.8232
																0.6	12.9882
																0.61	13.1639
																0.62	13.3495
																0.63	13.5445
																0.64	13.7495
																0.65	13.9649
																0.66	14.1892
																0.67	14.4242
																0.68	14.6689
																0.69	14.9241
																0.7	15.1909
																0.71	15.4699
																0.72	15.7613
																0.73	16.0647
																0.74	16.3825
																0.75	16.7154
																0.76	17.0633
																0.77	17.4288
																0.78	17.8122
																0.79	18.2163
																0.8	18.6415
																0.81	19.0905
																0.82	19.5642
																0.83	20.0652
																0.84	20.5963
																0.85	21.1621
																0.86	21.7661
																0.87	22.4106
																0.88	23.102
																0.89	23.848
																0.9	24.6563
																0.91	25.5363
																0.92	26.5032
																0.93	27.5746
																0.94	28.7782
																0.95	30.1594
																0.96	31.6865
																0.97	33.1595
																0.98	-
																0.99	-

## Sheet: freq-mst1-rest-opt1
				Dichotomous Results
					BMDS 3.3.2
		Return to Summary				Scroll right to see BMD Cumulative Distribution Function (CDF) table →
						Scroll down to see Dose Response Plot ↓
	User Input					Model Results									CDF
		Info					Benchmark Dose									Percentiles	BMD
		Model	Multistage degree 1				BMD	11.9092								0	0
		Model Restriction	Restricted				BMDL	8.66068								0.01	0
		Dataset Name	DataSet Name1				BMDU	18.306								0.02	0
		User notes	[Add user notes here]				AIC	176.129								0.03	8.31541
							P-value	0.849512								0.04	8.50302
		Dose-Response Model	P[dose] = g + (1-g)*[1-exp(-b1*dose^1-b2*dose^2 - ...)]				D.O.F.	1								0.05	8.66068
							Chi2	0.0360015								0.06	8.79846
		Model Options					Slope Factor	0.0115464								0.07	8.92226
		Risk Type	Extra Risk													0.08	9.03592
		BMR	0.1				Model Parameters									0.09	9.14092
		Confidence Level	0.95				# of Parameters	2								0.1	9.2396
		Background	Estimated				Variable	Estimate	Std Error	Lower Conf	Upper Conf					0.11	9.33249
							g	0.121699	2.64983e+12	0.0697631	0.173635					0.12	9.42137
		Model Data					b1	0.00884695	0,141846417271911	-0.269167	0.286861					0.13	9.5062
		Dependent Variable	[Custom]													0.14	9.58813
		Independent Variable	[Custom]				Goodness of Fit									0.15	9.66692
		Total # of Observations	3				Dose	Estimated Probability	Expected	Observed	Size	Scaled Residual				0.16	9.74347
							0	0.121699	6.08494	6	50	-0.0367421				0.17	9.81775
							37.5	0.369679	18.484	19	50	0.151183				0.18	9.89002
							75	0.547645	27.3822	27	50	-0.108605				0.19	9.96092
																0.2	10.0302
							Analysis of Deviance									0.21	10.0982
							Model	Log Likelihood	# of Parameters	Deviance	Test d.f.	P Value				0.22	10.1654
							Full Model	-86.0466	3	-	-	NA				0.23	10.2314
							Fitted Model	-86.0646	2	0.0359101	1	0.849701				0.24	10.2965
							Reduced Model	-96.8038	1	21.5143	2	<0.0001				0.25	10.361
																0.26	10.4246
																0.27	10.4876
																0.28	10.5502
																0.29	10.6124
																0.3	10.6742
																0.31	10.7356
																0.32	10.7968
																0.33	10.8578
																0.34	10.9185
																0.35	10.9792
																0.36	11.0399
																0.37	11.1005
																0.38	11.1612
																0.39	11.2221
																0.4	11.2831
																0.41	11.3443
																0.42	11.4057
																0.43	11.4675
																0.44	11.5295
																0.45	11.5918
																0.46	11.6545
																0.47	11.7176
																0.48	11.7809
																0.49	11.8447
																0.5	11.9092
																0.51	11.9743
																0.52	12.0399
																0.53	12.1065
																0.54	12.1741
																0.55	12.2429
																0.56	12.3126
																0.57	12.3833
																0.58	12.455
																0.59	12.5276
																0.6	12.6014
																0.61	12.6765
																0.62	12.7528
																0.63	12.8304
																0.64	12.9099
																0.65	12.9912
																0.66	13.0741
																0.67	13.1592
																0.68	13.246
																0.69	13.3349
																0.7	13.4266
																0.71	13.521
																0.72	13.6182
																0.73	13.7185
																0.74	13.8216
																0.75	13.9283
																0.76	14.0394
																0.77	14.1547
																0.78	14.2749
																0.79	14.4
																0.8	14.531
																0.81	14.6684
																0.82	14.813
																0.83	14.9654
																0.84	15.127
																0.85	15.2985
																0.86	15.4826
																0.87	15.6803
																0.88	15.8943
																0.89	16.1278
																0.9	16.3844
																0.91	16.6692
																0.92	16.9904
																0.93	17.3585
																0.94	17.7905
																0.95	18.306
																0.96	18.9529
																0.97	19.8132
																0.98	-
																0.99	-

## Sheet: freq-wei-rest-opt1
				Dichotomous Results
					BMDS 3.3.2
		Return to Summary				Scroll right to see BMD Cumulative Distribution Function (CDF) table →
						Scroll down to see Dose Response Plot ↓
	User Input					Model Results									CDF
		Info					Benchmark Dose									Percentiles	BMD
		Model	Weibull				BMD	11.9092								0	0
		Model Restriction	Restricted				BMDL	8.66086								0.01	0
		Dataset Name	DataSet Name1				BMDU	30.24								0.02	0
		User notes	[Add user notes here]				AIC	176.129								0.03	8.31542
							P-value	0.849512								0.04	8.50314
		Dose-Response Model	P[dose] = g + (1-g)*[1-exp(-b*dose^a)]				D.O.F.	1								0.05	8.66086
							Chi2	0.0360015								0.06	8.79856
		Model Options														0.07	8.92237
		Risk Type	Extra Risk				Model Parameters									0.08	9.036
		BMR	0.1				# of Parameters	3								0.09	9.14092
		Confidence Level	0.95				Variable	Estimate	Std Error	Lower Conf	Upper Conf					0.1	9.23971
		Background	Estimated				g	0.121699	2.64996e+12	0.0697606	0.173637					0.11	9.33276
							a	Bounded	NA	NA	NA					0.12	9.42158
		Model Data					b	0.00884695	0,144532889902604	-0.274432	0.292126					0.13	9.50625
		Dependent Variable	[Custom]													0.14	9.58806
		Independent Variable	[Custom]				Goodness of Fit									0.15	9.66676
		Total # of Observations	3				Dose	Estimated Probability	Expected	Observed	Size	Scaled Residual				0.16	9.7433
							0	0.121699	6.08494	6	50	-0.0367421				0.17	9.81771
							37.5	0.369679	18.484	19	50	0.151183				0.18	9.89016
							75	0.547645	27.3822	27	50	-0.108605				0.19	9.96116
																0.2	10.0305
							Analysis of Deviance									0.21	10.0985
							Model	Log Likelihood	# of Parameters	Deviance	Test d.f.	P Value				0.22	10.1656
							Full Model	-86.0466	3	-	-	NA				0.23	10.2317
							Fitted Model	-86.0646	2	0.0359101	1	0.849701				0.24	10.2968
							Reduced Model	-96.8038	1	21.5143	2	<0.0001				0.25	10.3612
																0.26	10.4248
																0.27	10.4877
																0.28	10.5502
																0.29	10.6124
																0.3	10.6741
																0.31	10.7356
																0.32	10.7968
																0.33	10.8578
																0.34	10.9185
																0.35	10.9792
																0.36	11.0399
																0.37	11.1005
																0.38	11.1612
																0.39	11.2221
																0.4	11.2831
																0.41	11.3443
																0.42	11.4057
																0.43	11.4675
																0.44	11.5295
																0.45	11.5918
																0.46	11.6545
																0.47	11.7168
																0.48	11.7782
																0.49	11.8414
																0.5	11.9092
																0.51	11.9751
																0.52	12.0442
																0.53	12.1375
																0.54	12.2641
																0.55	12.4162
																0.56	12.594
																0.57	12.793
																0.58	13.0084
																0.59	13.2393
																0.6	13.4843
																0.61	13.7372
																0.62	13.9992
																0.63	14.2724
																0.64	14.5514
																0.65	14.8396
																0.66	15.1346
																0.67	15.4351
																0.68	15.7445
																0.69	16.0608
																0.7	16.3812
																0.71	16.7114
																0.72	17.0499
																0.73	17.3943
																0.74	17.7479
																0.75	18.1089
																0.76	18.4819
																0.77	18.8634
																0.78	19.2557
																0.79	19.6603
																0.8	20.0781
																0.81	20.511
																0.82	20.9596
																0.83	21.4272
																0.84	21.9144
																0.85	22.4246
																0.86	22.96
																0.87	23.5272
																0.88	24.1283
																0.89	24.7711
																0.9	25.4642
																0.91	26.2171
																0.92	27.0443
																0.93	27.968
																0.94	29.0171
																0.95	30.24
																0.96	31.7175
																0.97	33.604
																0.98	-
																0.99	-

## Sheet: freq-log-unrest-opt1
				Dichotomous Results
					BMDS 3.3.2
		Return to Summary				Scroll right to see BMD Cumulative Distribution Function (CDF) table →
						Scroll down to see Dose Response Plot ↓
	User Input					Model Results									CDF
		Info					Benchmark Dose									Percentiles	BMD
		Model	Logistic				BMD	20.739								0	0
		Model Restriction	Unrestricted				BMDL	16.8581								0.01	0
		Dataset Name	DataSet Name1				BMDU	26.4445								0.02	16.0223
		User notes	[Add user notes here]				AIC	177.294								0.03	16.3764
							P-value	0.272744								0.04	16.6403
		Dose-Response Model	P[dose] = 1/[1+exp(-a-b*dose)]				D.O.F.	1								0.05	16.8581
							Chi2	1.2029								0.06	17.0484
		Model Options														0.07	17.2144
		Risk Type	Extra Risk				Model Parameters									0.08	17.3673
		BMR	0.1				# of Parameters	2								0.09	17.5058
		Confidence Level	0.95				Variable	Estimate	Std Error	Lower Conf	Upper Conf					0.1	17.6348
		Background	Estimated				a	-1.74886	0,341987214240046	-2.41914	-1.07858					0.11	17.7568
							b	0.0269778	6.39632e+10	0.0144412	0.0395144					0.12	17.8704
		Model Data														0.13	17.9788
		Dependent Variable	[Custom]				Goodness of Fit									0.14	18.0833
		Independent Variable	[Custom]				Dose	Estimated Probability	Expected	Observed	Size	Scaled Residual				0.15	18.1825
		Total # of Observations	3				0	0.148191	7.40955	6	50	-0.561064				0.16	18.2776
							37.5	0.323618	16.1809	19	50	0.852142				0.17	18.3702
							75	0.568191	28.4095	27	50	-0.40244				0.18	18.4602
																0.19	18.5469
							Analysis of Deviance									0.2	18.6311
							Model	Log Likelihood	# of Parameters	Deviance	Test d.f.	P Value				0.21	18.7136
							Full Model	-86.0466	3	-	-	NA				0.22	18.7948
							Fitted Model	-86.6472	2	1.20101	1	0.273119				0.23	18.874
							Reduced Model	-96.8038	1	21.5143	2	<0.0001				0.24	18.9513
																0.25	19.0272
																0.26	19.1022
																0.27	19.1763
																0.28	19.2492
																0.29	19.3208
																0.3	19.3916
																0.31	19.4618
																0.32	19.5317
																0.33	19.6009
																0.34	19.6694
																0.35	19.7374
																0.36	19.8049
																0.37	19.8723
																0.38	19.9395
																0.39	20.0063
																0.4	20.0728
																0.41	20.139
																0.42	20.2052
																0.43	20.2714
																0.44	20.338
																0.45	20.4045
																0.46	20.471
																0.47	20.5375
																0.48	20.6043
																0.49	20.6714
																0.5	20.739
																0.51	20.8069
																0.52	20.8749
																0.53	20.9433
																0.54	21.0122
																0.55	21.0816
																0.56	21.1518
																0.57	21.2226
																0.58	21.2938
																0.59	21.3656
																0.6	21.4383
																0.61	21.512
																0.62	21.5869
																0.63	21.6626
																0.64	21.7392
																0.65	21.8168
																0.66	21.8959
																0.67	21.9768
																0.68	22.0594
																0.69	22.1432
																0.7	22.2286
																0.71	22.316
																0.72	22.4059
																0.73	22.4985
																0.74	22.593
																0.75	22.6899
																0.76	22.7901
																0.77	22.8942
																0.78	23.0018
																0.79	23.1125
																0.8	23.2278
																0.81	23.3491
																0.82	23.4758
																0.83	23.6077
																0.84	23.7473
																0.85	23.8966
																0.86	24.0533
																0.87	24.2216
																0.88	24.4049
																0.89	24.6012
																0.9	24.8195
																0.91	25.0587
																0.92	25.3309
																0.93	25.6394
																0.94	26.0041
																0.95	26.4445
																0.96	26.9997
																0.97	27.7475
																0.98	-
																0.99	-

[truncated: 3 more sheets: freq-lnp-unrest-opt1, freq-pro-unrest-opt1, freq-qln-unrest-opt1]
