# Supplementary material for: Risk Assessment of Pulegone in Foods Based on Benchmark Dose–Response Modeling
Source: Foods. 2024 Sep 13;13(18):2906. doi: 10.3390/foods13182906 (PMC11430949; doi:10.3390/foods13182906)
Supplement: Supplementary file 1 [file foods-13-02906-s001.zip › Table S10 papilloma - female rats.xlsx]

## Sheet: Hidden
Template Version	8				Models
Analysis Name	papilloma female rats				Cont Rest Frequentist	Cont Unrest Frequentist	Cont Bayesian	Cont MA	Cont MA Wts	Dicho Rest Frequentist	Dicho Unrest Frequentist	Dicho Bayesian	Dicho MA	Dicho MA Wts	Nested Rest	Nested Unrest
Analysis Description					1,1,2,1,1	2,0,1,0,0	2,2,2,2,2	2,2,2,2,2	0,0,0,0,0	1,1,2,1,0,1,2,2,1	0,0,1,0,1,0,1,1,0	0,0,0,0,0,0,0,0,0	0,0,0,0,0,0,0,0,0	0,0,0,0,0,0,0,0,0	1,2	0,2
Chosen Model Type	2	BMDS Version	BMDS 3.3.2						0,5,0,5,0
App Location	C:\Users\voigt\Downloads\bmds332\bmds332\bmds3.xlsm	Output Dir	C:\Users\voigt\iCloudDrive\Studium Toxi Uni Leipzig\Abschlussarbeit\Paper\supplemenatary data
1	DataSets				enable	name	dType	range	mscomboDeg	mscomboBgType	mscomboBg	contAdvDir	maxDeg	OptionSets
1	papilloma				1	papilloma	3	$B$7:$D$14	1	1	0		3	Continuous	1
	female rats study													BMRType	1
	Dose	N	Incidence											BMRF	1
	mg/kg b.w./day	[Custom]	[Custom]											Tail Prob	0.01
	0	50	0											ConfLevel	0.95
	37.5	49	0											Dist	1
	75	50	1											Variance	1
	150	47	3											PolyRest	1
														Background	0
														Dichotomous	1
														RiskType	1
														BMR	0.1
														ConfLevel	0.95
														BackgroundType
														Background	-9999
														MSCombo	1
														RiskType	1
														BMR	0.1
														ConfLevel	0.95
														Nested	1
														RiskType	1
														BMR	0.1
														ConfLevel	0.95
														LSC	1
														BackgroundType	1
														Background	-9999
														Iterations	1000
														SeedType	1
														Seed	-9999
														Logic Settings
														TRUE
														FALSE
														3
														On	On	On	N/A	Unusable Bin	BMD not estimated
														On	On	On	N/A	Unusable Bin	BMDL not estimated
														Off	Off	Off	N/A	No Bin Change (Warning)	BMDU not estimated
														On	On	On	N/A	Unusable Bin	AIC not estimated
														On	Off	Off	0.05	Questionable Bin	Constant variance test failed (Test 2 p-value < 0.05)
														On	Off	Off	0.05	Questionable Bin	Non-constant variance test failed (Test 3 p-value < 0.05)
														On	On	On	0.1	Questionable Bin	Goodness of fit p-value < 0.1
														Off	On	Off	0.05	Questionable Bin	Goodness of fit p-value < 0.05
														On	On	On	20	Questionable Bin	BMD/BMDL ratio > 20
														On	On	On	3	No Bin Change (Warning)	BMD/BMDL ratio > 3
														On	On	On	2	Questionable Bin	|Residual for Dose Group Near BMD| > 2
														Off	Off	Off	N/A	No Bin Change (Warning)	BMDS output file included warning
														On	On	On	1	No Bin Change (Warning)	BMD higher than maximum dose
														On	On	On	1	No Bin Change (Warning)	BMDL higher than maximum dose
														On	On	On	3	No Bin Change (Warning)	BMD 3x lower than lowest non-zero dose
														On	On	On	3	No Bin Change (Warning)	BMDL 3x lower than lowest non-zero dose
														On	On	On	10	Questionable Bin	BMD 10x lower than lowest non-zero dose
														On	On	On	10	Questionable Bin	BMDL 10x lower than lowest non-zero dose
														On	On	On	2	No Bin Change (Warning)	|Residual at control| > 2
														On	Off	Off	1.5	No Bin Change (Warning)	Modeled control response std. dev. >|1.5| actual response std. dev.
														On	On	On	NA	Questionable Bin	d.f.=0, saturated model (Goodness of fit test cannot be calculated)
														Report Settings
														Continuous Input	1,1,1,1,1,1,1,1,1,1,1,1,1,1,1,1,1
														Continuous Output	1,1,1,1,1,1,1,1,1,1,1
														Dichotomous Input	1,1,1,1,1,1,1,1,1,1,1,1,1
														Dichotomous Output	1,1,1,1,1,1,1,1,1,1,1,1
														MSCombo Input	1,1,1,1,1
														MSCombo Output	1,1,1,1
														Nested Input	1,1,1,1,1,1,1,1,1,1,1,1,1,1,1
														Nested Output	1,1,1,1,1,1,1,1,1,1,1,1,1,1,1,1
														Print Data Page	1
														Print Info Page	1
														Print Summary Results	1
														Print Summary Chart	1
														Print Model Result	1
														Print Model Chart	1
														Print All Models	1

## Sheet: Summary
					BMDS 3.3.2
	papilloma					papilloma female rats
	female rats study										Color Key
	Dose	N	Incidence			Analysis Description					Recommended frequentist model
	mg/kg b.w./day	[Custom]	[Custom]								Model averaging
	0	50	0
	37.5	49	0
	75	50	1
	150	47	3
																		Standard Excel tools can be used to expand or modify graphs
	Option set #1 (Hover for details)		Scroll right to see summary plot ->
	Model	Analysis Type	Restriction	RiskType	BMRF	BMD	BMDL	BMDU	P Value	AIC	Unnormalized Log Posterior Probability	Scaled Residual for Dose Group near BMD	Scaled Residual for Control Dose Group	BMDS Recommendation	BMDS Recommendation Notes
	Dichotomous Hill	frequentist	Restricted	Extra Risk	-	-	-	-	-	-	-	-	-	Unusable	BMD computation failed
	Gamma	frequentist	Restricted	Extra Risk	0.1	182.004	129.823	Infinity	0.879351	36.4934	-	-0.0918693	-0.000872639	Viable - Alternate	_x000D_ BMD higher than maximum dose
	Log-Logistic	frequentist	Restricted	Extra Risk	0.1	181.407	130.511	692.296	0.875142	36.5145	-	-0.0835248	-0.000872639	Viable - Alternate	_x000D_ BMD higher than maximum dose
	Multistage Degree 3	frequentist	Restricted	Extra Risk	0.1	181.271	131.799	Infinity	0.965525	34.5434	-	-0.0593639	-0.000872639	Viable - Alternate	_x000D_ BMD higher than maximum dose
	Multistage Degree 2	frequentist	Restricted	Extra Risk	0.1	190.013	132.313	Infinity	0.970062	34.5599	-	0.00786486	-0.000872639	Viable - Alternate	_x000D_ BMD higher than maximum dose
	Multistage Degree 1	frequentist	Restricted	Extra Risk	0.1	325.907	157.983	Infinity	0.821891	35.5977	-	0.532496	-0.000872639	Viable - Alternate	_x000D_ BMD higher than maximum dose_x000D_ BMDL higher than maximum dose
	Weibull	frequentist	Restricted	Extra Risk	0.1	180.55	131.103	Infinity	0.965328	34.5208	-	-0.0820787	-0.000872639	Viable - Recommended	Lowest AIC_x000D_ _x000D_ BMD higher than maximum dose
	Logistic	frequentist	Unrestricted	Extra Risk	0.1	167.371	137.431	323.05	0.702696	37.0233	-	-0.10563	-0.283512	Viable - Alternate	_x000D_ BMD higher than maximum dose
	Log-Probit	frequentist	Unrestricted	Extra Risk	0.1	186.837	128.007	Infinity	0.901515	36.4215	-	-0.0936162	-0.000872639	Viable - Alternate	_x000D_ BMD higher than maximum dose
	Probit	frequentist	Unrestricted	Extra Risk	0.1	169.96	134.715	340.128	0.742764	36.8805	-	-0.124597	-0.228807	Viable - Alternate	_x000D_ BMD higher than maximum dose
	Quantal Linear	frequentist	Unrestricted	Extra Risk	0.1	325.907	158.062	Infinity	0.821891	35.5977	-	0.532496	-0.000872639	Viable - Alternate	_x000D_ BMD higher than maximum dose_x000D_ BMDL higher than maximum dose

## Sheet: Abbreviations
Abbreviations
	Analysis Type	Term	Abbreviation
	Dichotomous	Dichotomous Hill	dhl
		Gamma	gam
		Logistic	log
		Log-Logistic	lnl
		Log-Probit	lnp
		Multistage	mst
		Probit	pro
		Quantal Linear	qln
		Weibull	wei
	Continuous	Exponential	exp
		Hill	hil
		Linear	lin
		Polynomial	ply
		Power	pow
	Multi-tumor (MS_Combo)	MS_Combo	msc
	Dichotomous-Nested	Nested Logistic	nln
	Model Averaging	Bayesian Model Averaging	bma
	All	Dataset	dset
		Bayesian	bayes
		Frequentist	freq
		Option Set	opt
		Restricted	rest
		Unrestricted	unrest

## Sheet: freq-gam-rest-opt1
				Dichotomous Results
					BMDS 3.3.2
		Return to Summary				Scroll right to see BMD Cumulative Distribution Function (CDF) table →
						Scroll down to see Dose Response Plot ↓
	User Input					Model Results									CDF
		Info					Benchmark Dose									Percentiles	BMD
		Model	Gamma				BMD	182.004								0	0
		Model Restriction	Restricted				BMDL	129.823								0.01	0
		Dataset Name	papilloma				BMDU	Infinity								0.02	0
		User notes	female rats study				AIC	36.4934								0.03	124.864
							P-value	0.879351								0.04	127.582
		Dose-Response Model	P[dose]= g+(1-g)*CumGamma[b*dose,a]				D.O.F.	2								0.05	129.823
							Chi2	0.257142								0.06	131.75
		Model Options														0.07	133.469
		Risk Type	Extra Risk				Model Parameters									0.08	135.037
		BMR	0.1				# of Parameters	3								0.09	136.477
		Confidence Level	0.95				Variable	Estimate	Std Error	Lower Conf	Upper Conf					0.1	137.835
		Background	Estimated				g	Bounded	NA	NA	NA					0.11	139.111
							a	2.59082	200188800666438	-1.33281	6.51445					0.12	140.334
		Model Data					b	0.00471169	7.53986e+11	-0.0100662	0.0194895					0.13	141.503
		Dependent Variable	mg/kg b.w./day													0.14	142.631
		Independent Variable	[Custom]				Goodness of Fit									0.15	143.73
		Total # of Observations	4				Dose	Estimated Probability	Expected	Observed	Size	Scaled Residual				0.16	144.797
							0	1.523e-08	7.61499e-07	0	50	-0.000872639				0.17	145.843
							37.5	0.00268482	0.131556	0	49	-0.363195				0.18	146.871
							75	0.0142683	0.713414	1	50	0.341747				0.19	147.88
							150	0.0671845	3.15767	3	47	-0.0918693				0.2	148.88
																0.21	149.87
							Analysis of Deviance									0.22	150.851
							Model	Log Likelihood	# of Parameters	Deviance	Test d.f.	P Value				0.23	151.828
							Full Model	-16.0587	4	-	-	NA				0.24	152.801
							Fitted Model	-16.2467	2	0.375926	2	0.828646				0.25	153.77
							Reduced Model	-19.5262	1	6.93494	3	0.0740005				0.26	154.742
																0.27	155.716
																0.28	156.692
																0.29	157.674
																0.3	158.663
																0.31	159.657
																0.32	160.66
																0.33	161.676
																0.34	162.703
																0.35	163.742
																0.36	164.797
																0.37	165.865
																0.38	166.949
																0.39	168.056
																0.4	169.185
																0.41	170.335
																0.42	171.51
																0.43	172.706
																0.44	173.929
																0.45	175.187
																0.46	176.476
																0.47	177.801
																0.48	179.164
																0.49	180.562
																0.5	182.004
																0.51	183.491
																0.52	185.026
																0.53	186.62
																0.54	188.27
																0.55	189.972
																0.56	191.72
																0.57	193.547
																0.58	195.461
																0.59	197.461
																0.6	199.544
																0.61	201.723
																0.62	204
																0.63	206.407
																0.64	208.943
																0.65	211.591
																0.66	214.404
																0.67	217.401
																0.68	220.561
																0.69	223.931
																0.7	227.537
																0.71	231.398
																0.72	235.53
																0.73	240.017
																0.74	244.864
																0.75	250.157
																0.76	255.922
																0.77	262.27
																0.78	269.292
																0.79	277.108
																0.8	285.871
																0.81	295.779
																0.82	307.065
																0.83	320.135
																0.84	335.364
																0.85	353.453
																0.86	-
																0.87	-
																0.88	-
																0.89	-
																0.9	-
																0.91	-
																0.92	-
																0.93	-
																0.94	-
																0.95	-
																0.96	-
																0.97	-
																0.98	-
																0.99	-

## Sheet: freq-lnl-rest-opt1
				Dichotomous Results
					BMDS 3.3.2
		Return to Summary				Scroll right to see BMD Cumulative Distribution Function (CDF) table →
						Scroll down to see Dose Response Plot ↓
	User Input					Model Results									CDF
		Info					Benchmark Dose									Percentiles	BMD
		Model	Log-Logistic				BMD	181.407								0	0
		Model Restriction	Restricted				BMDL	130.511								0.01	0
		Dataset Name	papilloma				BMDU	692.296								0.02	121.786
		User notes	female rats study				AIC	36.5145								0.03	125.497
							P-value	0.875142								0.04	128.255
		Dose-Response Model	P[dose] = g+(1-g)/[1+exp(-a-b*Log(dose))]				D.O.F.	2								0.05	130.511
							Chi2	0.266738								0.06	132.449
		Model Options														0.07	134.157
		Risk Type	Extra Risk				Model Parameters									0.08	135.703
		BMR	0.1				# of Parameters	3								0.09	137.13
		Confidence Level	0.95				Variable	Estimate	Std Error	Lower Conf	Upper Conf					0.1	138.454
		Background	Estimated				g	Bounded	NA	NA	NA					0.11	139.706
							a	-14.1938	69316991359668	-27.7797	-0.607934					0.12	140.894
		Model Data					b	2.30671	143139654903621	-0.498778	5.11219					0.13	142.029
		Dependent Variable	mg/kg b.w./day													0.14	143.128
		Independent Variable	[Custom]				Goodness of Fit									0.15	144.185
		Total # of Observations	4				Dose	Estimated Probability	Expected	Observed	Size	Scaled Residual				0.16	145.216
							0	1.523e-08	7.61499e-07	0	50	-0.000872639				0.17	146.226
							37.5	0.00291923	0.143042	0	49	-0.378762				0.18	147.212
							75	0.0142783	0.713917	1	50	0.341028				0.19	148.185
							150	0.0668732	3.14304	3	47	-0.0835248				0.2	149.146
																0.21	150.093
							Analysis of Deviance									0.22	151.035
							Model	Log Likelihood	# of Parameters	Deviance	Test d.f.	P Value				0.23	151.974
							Full Model	-16.0587	4	-	-	NA				0.24	152.906
							Fitted Model	-16.2572	2	0.397056	2	0.819937				0.25	153.838
							Reduced Model	-19.5262	1	6.93494	3	0.0740005				0.26	154.773
																0.27	155.706
																0.28	156.643
																0.29	157.588
																0.3	158.539
																0.31	159.497
																0.32	160.466
																0.33	161.449
																0.34	162.443
																0.35	163.452
																0.36	164.478
																0.37	165.52
																0.38	166.58
																0.39	167.66
																0.4	168.758
																0.41	169.878
																0.42	171.032
																0.43	172.216
																0.44	173.433
																0.45	174.686
																0.46	175.98
																0.47	177.303
																0.48	178.642
																0.49	179.998
																0.5	181.407
																0.51	182.884
																0.52	184.418
																0.53	186.005
																0.54	187.645
																0.55	189.358
																0.56	191.144
																0.57	193.005
																0.58	194.937
																0.59	196.968
																0.6	199.106
																0.61	201.335
																0.62	203.658
																0.63	206.123
																0.64	208.728
																0.65	211.472
																0.66	214.394
																0.67	217.499
																0.68	220.788
																0.69	224.298
																0.7	228.069
																0.71	232.122
																0.72	236.486
																0.73	241.207
																0.74	246.349
																0.75	251.955
																0.76	258.106
																0.77	264.876
																0.78	272.4
																0.79	280.819
																0.8	290.253
																0.81	300.991
																0.82	313.297
																0.83	327.537
																0.84	344.244
																0.85	364.113
																0.86	388.234
																0.87	417.748
																0.88	446.52
																0.89	474.247
																0.9	502.469
																0.91	532.241
																0.92	564.637
																0.93	600.855
																0.94	642.552
																0.95	692.296
																0.96	754.166
																0.97	909.521
																0.98	-
																0.99	-

## Sheet: freq-mst3-rest-opt1
				Dichotomous Results
					BMDS 3.3.2
		Return to Summary				Scroll right to see BMD Cumulative Distribution Function (CDF) table →
						Scroll down to see Dose Response Plot ↓
	User Input					Model Results									CDF
		Info					Benchmark Dose									Percentiles	BMD
		Model	Multistage degree 3				BMD	181.271								0	0
		Model Restriction	Restricted				BMDL	131.799								0.01	0
		Dataset Name	papilloma				BMDU	Infinity								0.02	0
		User notes	female rats study				AIC	34.5434								0.03	126.608
							P-value	0.965525								0.04	129.595
		Dose-Response Model	P[dose] = g + (1-g)*[1-exp(-b1*dose^1-b2*dose^2 - ...)]				D.O.F.	3								0.05	131.799
							Chi2	0.27024								0.06	133.605
		Model Options					Slope Factor	0.000758734								0.07	135.197
		Risk Type	Extra Risk													0.08	136.615
		BMR	0.1				Model Parameters									0.09	137.931
		Confidence Level	0.95				# of Parameters	4								0.1	139.152
		Background	Estimated				Variable	Estimate	Std Error	Lower Conf	Upper Conf					0.11	140.316
							g	Bounded	NA	NA	NA					0.12	141.414
		Model Data					b1	Bounded	NA	NA	NA					0.13	142.476
		Dependent Variable	mg/kg b.w./day				b2	2.20484e-06	0,12155223215038	-0.238236	0.23824					0.14	143.502
		Independent Variable	[Custom]				b3	Bounded	NA	NA	NA					0.15	144.496
		Total # of Observations	4													0.16	145.471
							Goodness of Fit									0.17	146.423
							Dose	Estimated Probability	Expected	Observed	Size	Scaled Residual				0.18	147.356
							0	1.523e-08	7.61499e-07	0	50	-0.000872639				0.19	148.28
							37.5	0.0033862	0.165924	0	49	-0.408029				0.2	149.193
							75	0.0146252	0.731261	1	50	0.316587				0.21	150.096
							150	0.0659794	3.10103	3	47	-0.0593639				0.22	150.994
																0.23	151.891
							Analysis of Deviance									0.24	152.783
							Model	Log Likelihood	# of Parameters	Deviance	Test d.f.	P Value				0.25	153.675
							Full Model	-16.0587	4	-	-	NA				0.26	154.568
							Fitted Model	-16.2717	1	0.425933	3	0.934835				0.27	155.461
							Reduced Model	-19.5262	1	6.93494	3	0.0740005				0.28	156.356
																0.29	157.258
																0.3	158.169
																0.31	159.086
																0.32	160.014
																0.33	160.957
																0.34	161.912
																0.35	162.881
																0.36	163.871
																0.37	164.879
																0.38	165.906
																0.39	166.959
																0.4	168.041
																0.41	169.148
																0.42	170.292
																0.43	171.477
																0.44	172.698
																0.45	173.97
																0.46	175.294
																0.47	176.672
																0.48	178.127
																0.49	179.652
																0.5	181.271
																0.51	182.989
																0.52	184.832
																0.53	186.834
																0.54	188.999
																0.55	191.374
																0.56	193.688
																0.57	195.883
																0.58	197.736
																0.59	199.344
																0.6	200.934
																0.61	202.472
																0.62	203.999
																0.63	205.537
																0.64	207.083
																0.65	208.686
																0.66	210.301
																0.67	212.066
																0.68	214.117
																0.69	216.364
																0.7	218.708
																0.71	221.234
																0.72	223.994
																0.73	227.051
																0.74	230.447
																0.75	234.241
																0.76	238.494
																0.77	243.241
																0.78	248.722
																0.79	254.945
																0.8	262.353
																0.81	271.285
																0.82	282.185
																0.83	296.838
																0.84	317.6
																0.85	350.806
																0.86	-
																0.87	-
																0.88	-
																0.89	-
																0.9	-
																0.91	-
																0.92	-
																0.93	-
																0.94	-
																0.95	-
																0.96	-
																0.97	-
																0.98	-
																0.99	-

## Sheet: freq-mst2-rest-opt1
				Dichotomous Results
					BMDS 3.3.2
		Return to Summary				Scroll right to see BMD Cumulative Distribution Function (CDF) table →
						Scroll down to see Dose Response Plot ↓
	User Input					Model Results									CDF
		Info					Benchmark Dose									Percentiles	BMD
		Model	Multistage degree 2				BMD	190.013								0	0
		Model Restriction	Restricted				BMDL	132.313								0.01	0
		Dataset Name	papilloma				BMDU	Infinity								0.02	122.485
		User notes	female rats study				AIC	34.5599								0.03	126.495
							P-value	0.970062								0.04	129.652
		Dose-Response Model	P[dose] = g + (1-g)*[1-exp(-b1*dose^1-b2*dose^2 - ...)]				D.O.F.	3								0.05	132.313
							Chi2	0.244742								0.06	134.657
		Model Options					Slope Factor	0.000755783								0.07	136.779
		Risk Type	Extra Risk													0.08	138.724
		BMR	0.1				Model Parameters									0.09	140.526
		Confidence Level	0.95				# of Parameters	3								0.1	142.224
		Background	Estimated				Variable	Estimate	Std Error	Lower Conf	Upper Conf					0.11	143.843
							g	Bounded	NA	NA	NA					0.12	145.391
		Model Data					b1	Bounded	NA	NA	NA					0.13	146.874
		Dependent Variable	mg/kg b.w./day				b2	2.91818e-06	3.28305e+12	-0.0643436	0.0643494					0.14	148.29
		Independent Variable	[Custom]													0.15	149.67
		Total # of Observations	4				Goodness of Fit									0.16	151.013
							Dose	Estimated Probability	Expected	Observed	Size	Scaled Residual				0.17	152.323
							0	1.523e-08	7.61499e-07	0	50	-0.000872639				0.18	153.6
							37.5	0.0040953	0.20067	0	49	-0.448882				0.19	154.85
							75	0.0162808	0.81404	1	50	0.207808				0.2	156.081
							150	0.0635499	2.98685	3	47	0.00786486				0.21	157.292
																0.22	158.484
							Analysis of Deviance									0.23	159.654
							Model	Log Likelihood	# of Parameters	Deviance	Test d.f.	P Value				0.24	160.805
							Full Model	-16.0587	4	-	-	NA				0.25	161.952
							Fitted Model	-16.28	1	0.442502	3	0.931329				0.26	163.094
							Reduced Model	-19.5262	1	6.93494	3	0.0740005				0.27	164.229
																0.28	165.356
																0.29	166.475
																0.3	167.587
																0.31	168.689
																0.32	169.778
																0.33	170.862
																0.34	171.954
																0.35	173.056
																0.36	174.162
																0.37	175.266
																0.38	176.366
																0.39	177.465
																0.4	178.566
																0.41	179.673
																0.42	180.782
																0.43	181.9
																0.44	183.031
																0.45	184.175
																0.46	185.328
																0.47	186.488
																0.48	187.651
																0.49	188.822
																0.5	190.013
																0.51	191.226
																0.52	192.458
																0.53	193.704
																0.54	194.965
																0.55	196.24
																0.56	197.522
																0.57	198.8
																0.58	200.081
																0.59	201.392
																0.6	202.749
																0.61	204.142
																0.62	205.562
																0.63	206.994
																0.64	208.451
																0.65	209.974
																0.66	211.485
																0.67	213.144
																0.68	215.242
																0.69	217.673
																0.7	220.042
																0.71	222.517
																0.72	225.348
																0.73	228.498
																0.74	231.984
																0.75	235.826
																0.76	240.159
																0.77	244.978
																0.78	250.566
																0.79	256.985
																0.8	264.618
																0.81	273.92
																0.82	284.548
																0.83	300.83
																0.84	322.947
																0.85	359.158
																0.86	-
																0.87	-
																0.88	-
																0.89	-
																0.9	-
																0.91	-
																0.92	-
																0.93	-
																0.94	-
																0.95	-
																0.96	-
																0.97	-
																0.98	-
																0.99	-

## Sheet: freq-mst1-rest-opt1
				Dichotomous Results
					BMDS 3.3.2
		Return to Summary				Scroll right to see BMD Cumulative Distribution Function (CDF) table →
						Scroll down to see Dose Response Plot ↓
	User Input					Model Results									CDF
		Info					Benchmark Dose									Percentiles	BMD
		Model	Multistage degree 1				BMD	325.907								0	0
		Model Restriction	Restricted				BMDL	157.983								0.01	0
		Dataset Name	papilloma				BMDU	Infinity								0.02	0
		User notes	female rats study				AIC	35.5977								0.03	144.416
							P-value	0.821891								0.04	151.664
		Dose-Response Model	P[dose] = g + (1-g)*[1-exp(-b1*dose^1-b2*dose^2 - ...)]				D.O.F.	3								0.05	157.983
							Chi2	0.914649								0.06	163.634
		Model Options					Slope Factor	0.000632981								0.07	168.838
		Risk Type	Extra Risk													0.08	173.651
		BMR	0.1				Model Parameters									0.09	178.128
		Confidence Level	0.95				# of Parameters	2								0.1	182.585
		Background	Estimated				Variable	Estimate	Std Error	Lower Conf	Upper Conf					0.11	186.739
							g	Bounded	NA	NA	NA					0.12	190.68
		Model Data					b1	0.000323284	2.42457e+12	-0.0471974	0.047844					0.13	194.567
		Dependent Variable	mg/kg b.w./day													0.14	198.361
		Independent Variable	[Custom]				Goodness of Fit									0.15	202.082
		Total # of Observations	4				Dose	Estimated Probability	Expected	Observed	Size	Scaled Residual				0.16	205.755
							0	1.523e-08	7.61499e-07	0	50	-0.000872639				0.17	209.309
							37.5	0.01205	0.590448	0	49	-0.773078				0.18	212.867
							75	0.0239547	1.19774	1	50	-0.182881				0.19	216.351
							150	0.0473356	2.22477	3	47	0.532496				0.2	219.792
																0.21	223.233
							Analysis of Deviance									0.22	226.688
							Model	Log Likelihood	# of Parameters	Deviance	Test d.f.	P Value				0.23	230.043
							Full Model	-16.0587	4	-	-	NA				0.24	233.378
							Fitted Model	-16.7988	1	1.48027	3	0.686832				0.25	236.703
							Reduced Model	-19.5262	1	6.93494	3	0.0740005				0.26	240.023
																0.27	243.343
																0.28	246.679
																0.29	250.041
																0.3	253.392
																0.31	256.765
																0.32	260.185
																0.33	263.565
																0.34	266.922
																0.35	270.263
																0.36	273.647
																0.37	277.086
																0.38	280.615
																0.39	284.163
																0.4	287.701
																0.41	291.38
																0.42	295.099
																0.43	298.696
																0.44	302.416
																0.45	306.264
																0.46	309.965
																0.47	313.734
																0.48	317.747
																0.49	321.813
																0.5	325.907
																0.51	329.966
																0.52	334.141
																0.53	338.472
																0.54	342.855
																0.55	347.305
																0.56	351.824
																0.57	356.47
																0.58	361.23
																0.59	366.098
																0.6	371.092
																0.61	-
																0.62	-
																0.63	-
																0.64	-
																0.65	-
																0.66	-
																0.67	-
																0.68	-
																0.69	-
																0.7	-
																0.71	-
																0.72	-
																0.73	-
																0.74	-
																0.75	-
																0.76	-
																0.77	-
																0.78	-
																0.79	-
																0.8	-
																0.81	-
																0.82	-
																0.83	-
																0.84	-
																0.85	-
																0.86	-
																0.87	-
																0.88	-
																0.89	-
																0.9	-
																0.91	-
																0.92	-
																0.93	-
																0.94	-
																0.95	-
																0.96	-
																0.97	-
																0.98	-
																0.99	-

## Sheet: freq-wei-rest-opt1
				Dichotomous Results
					BMDS 3.3.2
		Return to Summary				Scroll right to see BMD Cumulative Distribution Function (CDF) table →
						Scroll down to see Dose Response Plot ↓
	User Input					Model Results									CDF
		Info					Benchmark Dose									Percentiles	BMD
		Model	Weibull				BMD	180.55								0	0
		Model Restriction	Restricted				BMDL	131.103								0.01	0
		Dataset Name	papilloma				BMDU	Infinity								0.02	0
		User notes	female rats study				AIC	34.5208								0.03	126.196
							P-value	0.965328								0.04	128.899
		Dose-Response Model	P[dose] = g + (1-g)*[1-exp(-b*dose^a)]				D.O.F.	3								0.05	131.103
							Chi2	0.271328								0.06	132.982
		Model Options														0.07	134.655
		Risk Type	Extra Risk				Model Parameters									0.08	136.161
		BMR	0.1				# of Parameters	3								0.09	137.547
		Confidence Level	0.95				Variable	Estimate	Std Error	Lower Conf	Upper Conf					0.1	138.835
		Background	Estimated				g	Bounded	NA	NA	NA					0.11	140.052
							a	2.27118	141390177960189	-0.500019	5.04237					0.12	141.201
		Model Data					b	Bounded	NA	NA	NA					0.13	142.31
		Dependent Variable	mg/kg b.w./day													0.14	143.37
		Independent Variable	[Custom]				Goodness of Fit									0.15	144.397
		Total # of Observations	4				Dose	Estimated Probability	Expected	Observed	Size	Scaled Residual				0.16	145.401
							0	1.523e-08	7.61499e-07	0	50	-0.000872639				0.17	146.377
							37.5	0.00296351	0.145212	0	49	-0.381633				0.18	147.334
							75	0.0142244	0.71122	1	50	0.344887				0.19	148.279
							150	0.0668194	3.14051	3	47	-0.0820787				0.2	149.207
																0.21	150.125
							Analysis of Deviance									0.22	151.041
							Model	Log Likelihood	# of Parameters	Deviance	Test d.f.	P Value				0.23	151.949
							Full Model	-16.0587	4	-	-	NA				0.24	152.854
							Fitted Model	-16.2604	1	0.403371	3	0.939545				0.25	153.76
							Reduced Model	-19.5262	1	6.93494	3	0.0740005				0.26	154.665
																0.27	155.571
																0.28	156.481
																0.29	157.399
																0.3	158.32
																0.31	159.25
																0.32	160.192
																0.33	161.144
																0.34	162.107
																0.35	163.085
																0.36	164.079
																0.37	165.087
																0.38	166.115
																0.39	167.164
																0.4	168.232
																0.41	169.324
																0.42	170.447
																0.43	171.599
																0.44	172.778
																0.45	173.984
																0.46	175.212
																0.47	176.477
																0.48	177.792
																0.49	179.15
																0.5	180.55
																0.51	181.981
																0.52	183.459
																0.53	185.017
																0.54	186.652
																0.55	188.339
																0.56	190.071
																0.57	191.871
																0.58	193.742
																0.59	195.707
																0.6	197.782
																0.61	199.963
																0.62	202.248
																0.63	204.645
																0.64	207.164
																0.65	209.841
																0.66	212.679
																0.67	215.688
																0.68	218.894
																0.69	222.313
																0.7	225.977
																0.71	229.925
																0.72	234.186
																0.73	238.767
																0.74	243.774
																0.75	249.241
																0.76	255.21
																0.77	261.81
																0.78	269.126
																0.79	277.305
																0.8	286.477
																0.81	296.917
																0.82	308.858
																0.83	322.68
																0.84	338.905
																0.85	358.247
																0.86	-
																0.87	-
																0.88	-
																0.89	-
																0.9	-
																0.91	-
																0.92	-
																0.93	-
																0.94	-
																0.95	-
																0.96	-
																0.97	-
																0.98	-
																0.99	-

## Sheet: freq-log-unrest-opt1
				Dichotomous Results
					BMDS 3.3.2
		Return to Summary				Scroll right to see BMD Cumulative Distribution Function (CDF) table →
						Scroll down to see Dose Response Plot ↓
	User Input					Model Results									CDF
		Info					Benchmark Dose									Percentiles	BMD
		Model	Logistic				BMD	167.371								0	0
		Model Restriction	Unrestricted				BMDL	137.431								0.01	0
		Dataset Name	papilloma				BMDU	323.05								0.02	131.7
		User notes	female rats study				AIC	37.0233								0.03	134.142
							P-value	0.702696								0.04	135.938
		Dose-Response Model	P[dose] = 1/[1+exp(-a-b*dose)]				D.O.F.	2								0.05	137.431
							Chi2	0.705662								0.06	138.683
		Model Options														0.07	139.813
		Risk Type	Extra Risk				Model Parameters									0.08	140.831
		BMR	0.1				# of Parameters	2								0.09	141.75
		Confidence Level	0.95				Variable	Estimate	Std Error	Lower Conf	Upper Conf					0.1	142.625
		Background	Estimated				a	-6.43303	177611564130251	-9.91415	-2.9519					0.11	143.444
							b	0.0254031	1.30475e+12	-0.000169577	0.0509758					0.12	144.208
		Model Data														0.13	144.938
		Dependent Variable	mg/kg b.w./day				Goodness of Fit									0.14	145.653
		Independent Variable	[Custom]				Dose	Estimated Probability	Expected	Observed	Size	Scaled Residual				0.15	146.335
		Total # of Observations	4				0	0.001605	0.0802499	0	50	-0.283512				0.16	146.989
							37.5	0.00415033	0.203366	0	49	-0.4519				0.17	147.625
							75	0.010689	0.534451	1	50	0.640243				0.18	148.253
							150	0.0677007	3.18193	3	47	-0.10563				0.19	148.869
																0.2	149.469
							Analysis of Deviance									0.21	150.057
							Model	Log Likelihood	# of Parameters	Deviance	Test d.f.	P Value				0.22	150.637
							Full Model	-16.0587	4	-	-	NA				0.23	151.215
							Fitted Model	-16.5117	2	0.905896	2	0.635751				0.24	151.79
							Reduced Model	-19.5262	1	6.93494	3	0.0740005				0.25	152.356
																0.26	152.918
																0.27	153.477
																0.28	154.035
																0.29	154.596
																0.3	155.155
																0.31	155.712
																0.32	156.27
																0.33	156.831
																0.34	157.397
																0.35	157.969
																0.36	158.542
																0.37	159.119
																0.38	159.702
																0.39	160.291
																0.4	160.889
																0.41	161.491
																0.42	162.1
																0.43	162.716
																0.44	163.343
																0.45	163.984
																0.46	164.637
																0.47	165.3
																0.48	165.975
																0.49	166.665
																0.5	167.371
																0.51	168.092
																0.52	168.827
																0.53	169.578
																0.54	170.349
																0.55	171.142
																0.56	171.951
																0.57	172.78
																0.58	173.637
																0.59	174.524
																0.6	175.436
																0.61	176.378
																0.62	177.352
																0.63	178.361
																0.64	179.399
																0.65	180.478
																0.66	181.608
																0.67	182.783
																0.68	184.008
																0.69	185.291
																0.7	186.625
																0.71	188.026
																0.72	189.505
																0.73	191.059
																0.74	192.706
																0.75	194.442
																0.76	196.29
																0.77	198.253
																0.78	200.353
																0.79	202.601
																0.8	205.027
																0.81	207.644
																0.82	210.491
																0.83	213.603
																0.84	217.021
																0.85	220.806
																0.86	225.023
																0.87	229.772
																0.88	235.176
																0.89	241.406
																0.9	248.692
																0.91	257.379
																0.92	267.99
																0.93	281.326
																0.94	298.812
																0.95	323.05
																0.96	359.689
																0.97	-
																0.98	-
																0.99	-

[truncated: 3 more sheets: freq-lnp-unrest-opt1, freq-pro-unrest-opt1, freq-qln-unrest-opt1]
