# Supplementary material for: Risk Assessment of Pulegone in Foods Based on Benchmark Dose–Response Modeling
Source: Foods. 2024 Sep 13;13(18):2906. doi: 10.3390/foods13182906 (PMC11430949; doi:10.3390/foods13182906)
Supplement: Supplementary file 1 [file foods-13-02906-s001.zip › Table S11 papilloma or carcinoma - female rats.xlsx]

## Sheet: Hidden
Template Version	8				Models
Analysis Name	papilloma or carcinoma female rats				Cont Rest Frequentist	Cont Unrest Frequentist	Cont Bayesian	Cont MA	Cont MA Wts	Dicho Rest Frequentist	Dicho Unrest Frequentist	Dicho Bayesian	Dicho MA	Dicho MA Wts	Nested Rest	Nested Unrest
Analysis Description					1,1,2,1,1	2,0,1,0,0	2,2,2,2,2	2,2,2,2,2	0,0,0,0,0	1,1,2,1,0,1,2,2,1	0,0,1,0,1,0,1,1,0	0,0,0,0,0,0,0,0,0	0,0,0,0,0,0,0,0,0	0,0,0,0,0,0,0,0,0	1,2	0,2
Chosen Model Type	2	BMDS Version	BMDS 3.3.2						0,5,0,5,0
App Location	C:\Users\voigt\Downloads\bmds332\bmds332\bmds3.xlsm	Output Dir	C:\Users\voigt\iCloudDrive\Studium Toxi Uni Leipzig\Abschlussarbeit\Paper\supplemenatary data
1	DataSets				enable	name	dType	range	mscomboDeg	mscomboBgType	mscomboBg	contAdvDir	maxDeg	OptionSets
1	papilloma or carcinoma				1	papilloma or carcinoma	3	$B$7:$D$14	1	1	0		3	Continuous	1
	female rats study													BMRType	1
	Dose	N	Incidence											BMRF	1
	mg/kg b.w./day	[Custom]	[Custom]											Tail Prob	0.01
	0	50	0											ConfLevel	0.95
	37.5	49	0											Dist	1
	75	50	1											Variance	1
	150	47	5											PolyRest	1
														Background	0
														Dichotomous	1
														RiskType	1
														BMR	0.1
														ConfLevel	0.95
														BackgroundType
														Background	-9999
														MSCombo	1
														RiskType	1
														BMR	0.1
														ConfLevel	0.95
														Nested	1
														RiskType	1
														BMR	0.1
														ConfLevel	0.95
														LSC	1
														BackgroundType	1
														Background	-9999
														Iterations	1000
														SeedType	1
														Seed	-9999
														Logic Settings
														TRUE
														FALSE
														3
														On	On	On	N/A	Unusable Bin	BMD not estimated
														On	On	On	N/A	Unusable Bin	BMDL not estimated
														Off	Off	Off	N/A	No Bin Change (Warning)	BMDU not estimated
														On	On	On	N/A	Unusable Bin	AIC not estimated
														On	Off	Off	0.05	Questionable Bin	Constant variance test failed (Test 2 p-value < 0.05)
														On	Off	Off	0.05	Questionable Bin	Non-constant variance test failed (Test 3 p-value < 0.05)
														On	On	On	0.1	Questionable Bin	Goodness of fit p-value < 0.1
														Off	On	Off	0.05	Questionable Bin	Goodness of fit p-value < 0.05
														On	On	On	20	Questionable Bin	BMD/BMDL ratio > 20
														On	On	On	3	No Bin Change (Warning)	BMD/BMDL ratio > 3
														On	On	On	2	Questionable Bin	|Residual for Dose Group Near BMD| > 2
														Off	Off	Off	N/A	No Bin Change (Warning)	BMDS output file included warning
														On	On	On	1	No Bin Change (Warning)	BMD higher than maximum dose
														On	On	On	1	No Bin Change (Warning)	BMDL higher than maximum dose
														On	On	On	3	No Bin Change (Warning)	BMD 3x lower than lowest non-zero dose
														On	On	On	3	No Bin Change (Warning)	BMDL 3x lower than lowest non-zero dose
														On	On	On	10	Questionable Bin	BMD 10x lower than lowest non-zero dose
														On	On	On	10	Questionable Bin	BMDL 10x lower than lowest non-zero dose
														On	On	On	2	No Bin Change (Warning)	|Residual at control| > 2
														On	Off	Off	1.5	No Bin Change (Warning)	Modeled control response std. dev. >|1.5| actual response std. dev.
														On	On	On	NA	Questionable Bin	d.f.=0, saturated model (Goodness of fit test cannot be calculated)
														Report Settings
														Continuous Input	1,1,1,1,1,1,1,1,1,1,1,1,1,1,1,1,1
														Continuous Output	1,1,1,1,1,1,1,1,1,1,1
														Dichotomous Input	1,1,1,1,1,1,1,1,1,1,1,1,1
														Dichotomous Output	1,1,1,1,1,1,1,1,1,1,1,1
														MSCombo Input	1,1,1,1,1
														MSCombo Output	1,1,1,1
														Nested Input	1,1,1,1,1,1,1,1,1,1,1,1,1,1,1
														Nested Output	1,1,1,1,1,1,1,1,1,1,1,1,1,1,1,1
														Print Data Page	1
														Print Info Page	1
														Print Summary Results	1
														Print Summary Chart	1
														Print Model Result	1
														Print Model Chart	1
														Print All Models	1

## Sheet: Summary
					BMDS 3.3.2
	papilloma or carcinoma					papilloma or carcinoma female rats
	female rats study										Color Key
	Dose	N	Incidence			Analysis Description					Recommended frequentist model
	mg/kg b.w./day	[Custom]	[Custom]								Model averaging
	0	50	0
	37.5	49	0
	75	50	1
	150	47	5
																		Standard Excel tools can be used to expand or modify graphs
	Option set #1 (Hover for details)		Scroll right to see summary plot ->
	Model	Analysis Type	Restriction	RiskType	BMRF	BMD	BMDL	BMDU	P Value	AIC	Unnormalized Log Posterior Probability	Scaled Residual for Dose Group near BMD	Scaled Residual for Control Dose Group	BMDS Recommendation	BMDS Recommendation Notes
	Dichotomous Hill	frequentist	Restricted	Extra Risk	0.1	94.7883	79.6052	111.249	0.998026	47.6592	-	5.61058e-06	-0.000872639	Viable - Alternate
	Gamma	frequentist	Restricted	Extra Risk	0.1	144.971	114.316	249.713	0.931655	45.8845	-	-0.0546233	-0.000872639	Viable - Alternate
	Log-Logistic	frequentist	Restricted	Extra Risk	0.1	145.345	114.966	253.481	0.922164	45.921	-	-0.0487489	-0.000872639	Viable - Alternate
	Multistage Degree 3	frequentist	Restricted	Extra Risk	0.1	145.041	116.437	237.78	0.995376	41.94	-	-0.0784645	-0.000872639	Viable - Recommended	Lowest AIC_x000D_
	Multistage Degree 2	frequentist	Restricted	Extra Risk	0.1	153.833	113.718	281.498	0.935897	44.3869	-	0.258254	-0.000872639	Viable - Alternate	_x000D_ BMD higher than maximum dose
	Multistage Degree 1	frequentist	Restricted	Extra Risk	0.1	214.587	117.265	Infinity	0.536498	46.69	-	0.944442	-0.000872639	Viable - Alternate	_x000D_ BMD higher than maximum dose
	Weibull	frequentist	Restricted	Extra Risk	0.1	145.519	115.87	250.859	0.982538	43.9301	-	-0.0475532	-0.000872639	Viable - Alternate
	Logistic	frequentist	Unrestricted	Extra Risk	0.1	147.056	126.275	194.499	0.770564	46.382	-	-0.0714953	-0.244946	Viable - Alternate
	Log-Probit	frequentist	Unrestricted	Extra Risk	0.1	144.528	111.771	268.837	0.952674	45.8165	-	-0.0500807	-0.000872639	Viable - Alternate
	Probit	frequentist	Unrestricted	Extra Risk	0.1	146.044	122.253	199.88	0.822953	46.2069	-	-0.0834207	-0.175507	Viable - Alternate
	Quantal Linear	frequentist	Unrestricted	Extra Risk	0.1	214.587	117.274	Infinity	0.536498	46.69	-	0.944442	-0.000872639	Viable - Alternate	_x000D_ BMD higher than maximum dose

## Sheet: Abbreviations
Abbreviations
	Analysis Type	Term	Abbreviation
	Dichotomous	Dichotomous Hill	dhl
		Gamma	gam
		Logistic	log
		Log-Logistic	lnl
		Log-Probit	lnp
		Multistage	mst
		Probit	pro
		Quantal Linear	qln
		Weibull	wei
	Continuous	Exponential	exp
		Hill	hil
		Linear	lin
		Polynomial	ply
		Power	pow
	Multi-tumor (MS_Combo)	MS_Combo	msc
	Dichotomous-Nested	Nested Logistic	nln
	Model Averaging	Bayesian Model Averaging	bma
	All	Dataset	dset
		Bayesian	bayes
		Frequentist	freq
		Option Set	opt
		Restricted	rest
		Unrestricted	unrest

## Sheet: freq-dhl-rest-opt1
				Dichotomous Results
					BMDS 3.3.2
		Return to Summary				Scroll right to see BMD Cumulative Distribution Function (CDF) table →
						Scroll down to see Dose Response Plot ↓
	User Input					Model Results									CDF
		Info					Benchmark Dose									Percentiles	BMD
		Model	Dichotomous Hill				BMD	94.7883								0	0
		Model Restriction	Restricted				BMDL	79.6052								0.01	0
		Dataset Name	papilloma or carcinoma				BMDU	111.249								0.02	0
		User notes	female rats study				AIC	47.6592								0.03	78.1231
							P-value	0.998026								0.04	78.965
		Dose-Response Model	P[dose] = g +(v-v*g)/[1+exp(-a-b*Log(dose))]				D.O.F.	1								0.05	79.6052
							Chi2	6.11856e-06								0.06	80.0915
		Model Options														0.07	80.5176
		Risk Type	Extra Risk				Model Parameters									0.08	80.9401
		BMR	0.1				# of Parameters	4								0.09	81.3133
		Confidence Level	0.95				Variable	Estimate	Std Error	Lower Conf	Upper Conf					0.1	81.6489
		Background	Estimated				g	Bounded	NA	NA	NA					0.11	81.9635
							v	0.106385	2.94037e+12	0.0487546	0.164015					0.12	82.2737
		Model Data					a	-79.1686	204596886859869	-4089.19	3930.86					0.13	82.5783
		Dependent Variable	mg/kg b.w./day				b	17.9978	473881201635823	-910.792	946.788					0.14	82.8648
		Independent Variable	[Custom]													0.15	83.1374
		Total # of Observations	4				Goodness of Fit									0.16	83.4008
							Dose	Estimated Probability	Expected	Observed	Size	Scaled Residual				0.17	83.6594
							0	1.523e-08	7.61499e-07	0	50	-0.000872639				0.18	83.9176
							37.5	1.09327e-07	5.35703e-06	0	49	-0.00231453				0.19	84.1753
							75	0.0199999	0.999994	1	50	5.61058e-06				0.2	84.426
							150	0.106383	5	5	47	-4.64966e-07				0.21	84.6716
																0.22	84.9139
							Analysis of Deviance									0.23	85.155
							Model	Log Likelihood	# of Parameters	Deviance	Test d.f.	P Value				0.24	85.397
							Full Model	-20.8296	4	-	-	NA				0.25	85.6417
							Fitted Model	-20.8296	3	1.22371e-05	1	0.997209				0.26	85.888
							Reduced Model	-26.8253	1	11.9915	3	0.00741224				0.27	86.1319
																0.28	86.3753
																0.29	86.6202
																0.3	86.8685
																0.31	87.1222
																0.32	87.3832
																0.33	87.6495
																0.34	87.9161
																0.35	88.1868
																0.36	88.4652
																0.37	88.7554
																0.38	89.061
																0.39	89.3826
																0.4	89.7086
																0.41	90.0459
																0.42	90.4045
																0.43	90.7944
																0.44	91.2206
																0.45	91.6602
																0.46	92.1351
																0.47	92.6774
																0.48	93.3565
																0.49	94.1675
																0.5	94.7883
																0.51	95.1594
																0.52	95.4579
																0.53	95.6972
																0.54	95.8908
																0.55	96.0523
																0.56	96.195
																0.57	96.3325
																0.58	96.4784
																0.59	96.6459
																0.6	96.8246
																0.61	96.9749
																0.62	97.1041
																0.63	97.2213
																0.64	97.3355
																0.65	97.4556
																0.66	97.5906
																0.67	97.7495
																0.68	97.9414
																0.69	98.1751
																0.7	98.4596
																0.71	98.9275
																0.72	99.9595
																0.73	100.935
																0.74	101.852
																0.75	102.568
																0.76	103.003
																0.77	103.327
																0.78	103.569
																0.79	103.757
																0.8	103.918
																0.81	104.079
																0.82	104.268
																0.83	104.513
																0.84	104.831
																0.85	105.182
																0.86	105.553
																0.87	105.94
																0.88	106.335
																0.89	106.734
																0.9	107.077
																0.91	107.361
																0.92	107.677
																0.93	108.119
																0.94	108.777
																0.95	111.249
																0.96	112.548
																0.97	114.429
																0.98	-
																0.99	-

## Sheet: freq-gam-rest-opt1
				Dichotomous Results
					BMDS 3.3.2
		Return to Summary				Scroll right to see BMD Cumulative Distribution Function (CDF) table →
						Scroll down to see Dose Response Plot ↓
	User Input					Model Results									CDF
		Info					Benchmark Dose									Percentiles	BMD
		Model	Gamma				BMD	144.971								0	0
		Model Restriction	Restricted				BMDL	114.316								0.01	0
		Dataset Name	papilloma or carcinoma				BMDU	249.713								0.02	107.106
		User notes	female rats study				AIC	45.8845								0.03	110.193
							P-value	0.931655								0.04	112.474
		Dose-Response Model	P[dose]= g+(1-g)*CumGamma[b*dose,a]				D.O.F.	2								0.05	114.316
							Chi2	0.141586								0.06	115.867
		Model Options														0.07	117.235
		Risk Type	Extra Risk				Model Parameters									0.08	118.449
		BMR	0.1				# of Parameters	3								0.09	119.56
		Confidence Level	0.95				Variable	Estimate	Std Error	Lower Conf	Upper Conf					0.1	120.575
		Background	Estimated				g	Bounded	NA	NA	NA					0.11	121.53
							a	3.58227	235358107988063	-1.03067	8.1952					0.12	122.416
		Model Data					b	0.0101378	1.11914e+12	-0.011797	0.0320727					0.13	123.256
		Dependent Variable	mg/kg b.w./day													0.14	124.059
		Independent Variable	[Custom]				Goodness of Fit									0.15	124.82
		Total # of Observations	4				Dose	Estimated Probability	Expected	Observed	Size	Scaled Residual				0.16	125.55
							0	1.523e-08	7.61499e-07	0	50	-0.000872639				0.17	126.261
							37.5	0.00178502	0.0874661	0	49	-0.296011				0.18	126.942
							75	0.0159942	0.799709	1	50	0.225786				0.19	127.601
							150	0.108865	5.11664	5	47	-0.0546233				0.2	128.245
																0.21	128.876
							Analysis of Deviance									0.22	129.489
							Model	Log Likelihood	# of Parameters	Deviance	Test d.f.	P Value				0.23	130.088
							Full Model	-20.8296	4	-	-	NA				0.24	130.677
							Fitted Model	-20.9423	2	0.225343	2	0.893444				0.25	131.259
							Reduced Model	-26.8253	1	11.9915	3	0.00741224				0.26	131.832
																0.27	132.395
																0.28	132.951
																0.29	133.502
																0.3	134.051
																0.31	134.594
																0.32	135.131
																0.33	135.666
																0.34	136.201
																0.35	136.736
																0.36	137.268
																0.37	137.799
																0.38	138.33
																0.39	138.863
																0.4	139.401
																0.41	139.939
																0.42	140.48
																0.43	141.023
																0.44	141.571
																0.45	142.125
																0.46	142.683
																0.47	143.244
																0.48	143.811
																0.49	144.386
																0.5	144.971
																0.51	145.565
																0.52	146.167
																0.53	146.778
																0.54	147.4
																0.55	148.035
																0.56	148.68
																0.57	149.336
																0.58	150.007
																0.59	150.696
																0.6	151.405
																0.61	152.129
																0.62	152.872
																0.63	153.639
																0.64	154.429
																0.65	155.239
																0.66	156.076
																0.67	156.948
																0.68	157.853
																0.69	158.791
																0.7	159.769
																0.71	160.79
																0.72	161.849
																0.73	162.963
																0.74	164.138
																0.75	165.37
																0.76	166.677
																0.77	168.056
																0.78	169.521
																0.79	171.088
																0.8	172.759
																0.81	174.564
																0.82	176.511
																0.83	178.629
																0.84	180.947
																0.85	183.494
																0.86	186.324
																0.87	189.495
																0.88	193.085
																0.89	197.195
																0.9	201.984
																0.91	207.665
																0.92	214.543
																0.93	223.15
																0.94	234.337
																0.95	249.713
																0.96	272.656
																0.97	310.942
																0.98	-
																0.99	-

## Sheet: freq-lnl-rest-opt1
				Dichotomous Results
					BMDS 3.3.2
		Return to Summary				Scroll right to see BMD Cumulative Distribution Function (CDF) table →
						Scroll down to see Dose Response Plot ↓
	User Input					Model Results									CDF
		Info					Benchmark Dose									Percentiles	BMD
		Model	Log-Logistic				BMD	145.345								0	0
		Model Restriction	Restricted				BMDL	114.966								0.01	0
		Dataset Name	papilloma or carcinoma				BMDU	253.481								0.02	107.431
		User notes	female rats study				AIC	45.921								0.03	110.668
							P-value	0.922164								0.04	113.049
		Dose-Response Model	P[dose] = g+(1-g)/[1+exp(-a-b*Log(dose))]				D.O.F.	2								0.05	114.966
							Chi2	0.162064								0.06	116.579
		Model Options														0.07	117.983
		Risk Type	Extra Risk				Model Parameters									0.08	119.243
		BMR	0.1				# of Parameters	3								0.09	120.373
		Confidence Level	0.95				Variable	Estimate	Std Error	Lower Conf	Upper Conf					0.1	121.419
		Background	Estimated				g	Bounded	NA	NA	NA					0.11	122.385
							a	-16.7365	700642270361947	-30.4689	-3.00421					0.12	123.285
		Model Data					b	2.92006	143166391519491	0.114054	5.72607					0.13	124.142
		Dependent Variable	mg/kg b.w./day													0.14	124.948
		Independent Variable	[Custom]				Goodness of Fit									0.15	125.713
		Total # of Observations	4				Dose	Estimated Probability	Expected	Observed	Size	Scaled Residual				0.16	126.454
							0	1.523e-08	7.61499e-07	0	50	-0.000872639				0.17	127.162
							37.5	0.00212209	0.103982	0	49	-0.322806				0.18	127.842
							75	0.0158407	0.792037	1	50	0.235549				0.19	128.501
							150	0.108595	5.10398	5	47	-0.0487489				0.2	129.145
																0.21	129.768
							Analysis of Deviance									0.22	130.373
							Model	Log Likelihood	# of Parameters	Deviance	Test d.f.	P Value				0.23	130.965
							Full Model	-20.8296	4	-	-	NA				0.24	131.549
							Fitted Model	-20.9605	2	0.261826	2	0.877294				0.25	132.121
							Reduced Model	-26.8253	1	11.9915	3	0.00741224				0.26	132.681
																0.27	133.232
																0.28	133.776
																0.29	134.317
																0.3	134.85
																0.31	135.376
																0.32	135.898
																0.33	136.417
																0.34	136.936
																0.35	137.452
																0.36	137.966
																0.37	138.477
																0.38	138.989
																0.39	139.503
																0.4	140.018
																0.41	140.532
																0.42	141.046
																0.43	141.564
																0.44	142.087
																0.45	142.617
																0.46	143.151
																0.47	143.689
																0.48	144.233
																0.49	144.785
																0.5	145.345
																0.51	145.913
																0.52	146.486
																0.53	147.069
																0.54	147.663
																0.55	148.27
																0.56	148.89
																0.57	149.519
																0.58	150.163
																0.59	150.824
																0.6	151.505
																0.61	152.201
																0.62	152.915
																0.63	153.652
																0.64	154.417
																0.65	155.205
																0.66	156.018
																0.67	156.864
																0.68	157.747
																0.69	158.661
																0.7	159.613
																0.71	160.614
																0.72	161.659
																0.73	162.754
																0.74	163.914
																0.75	165.133
																0.76	166.423
																0.77	167.8
																0.78	169.258
																0.79	170.827
																0.8	172.504
																0.81	174.324
																0.82	176.29
																0.83	178.44
																0.84	180.796
																0.85	183.4
																0.86	186.306
																0.87	189.572
																0.88	193.283
																0.89	197.561
																0.9	202.565
																0.91	208.529
																0.92	215.796
																0.93	224.944
																0.94	236.908
																0.95	253.481
																0.96	278.414
																0.97	320.17
																0.98	-
																0.99	-

## Sheet: freq-mst3-rest-opt1
				Dichotomous Results
					BMDS 3.3.2
		Return to Summary				Scroll right to see BMD Cumulative Distribution Function (CDF) table →
						Scroll down to see Dose Response Plot ↓
	User Input					Model Results									CDF
		Info					Benchmark Dose									Percentiles	BMD
		Model	Multistage degree 3				BMD	145.041								0	0
		Model Restriction	Restricted				BMDL	116.437								0.01	0
		Dataset Name	papilloma or carcinoma				BMDU	237.78								0.02	0
		User notes	female rats study				AIC	41.94								0.03	111.623
							P-value	0.995376								0.04	114.231
		Dose-Response Model	P[dose] = g + (1-g)*[1-exp(-b1*dose^1-b2*dose^2 - ...)]				D.O.F.	4								0.05	116.437
							Chi2	0.198778								0.06	118.312
		Model Options					Slope Factor	0.000858836								0.07	119.827
		Risk Type	Extra Risk													0.08	121.094
		BMR	0.1				Model Parameters									0.09	122.193
		Confidence Level	0.95				# of Parameters	4								0.1	123.159
		Background	Estimated				Variable	Estimate	Std Error	Lower Conf	Upper Conf					0.11	124.06
							g	Bounded	NA	NA	NA					0.12	124.87
		Model Data					b1	Bounded	NA	NA	NA					0.13	125.625
		Dependent Variable	mg/kg b.w./day				b2	Bounded	NA	NA	NA					0.14	126.352
		Independent Variable	[Custom]				b3	Bounded	NA	NA	NA					0.15	127.033
		Total # of Observations	4													0.16	127.677
							Goodness of Fit									0.17	128.301
							Dose	Estimated Probability	Expected	Observed	Size	Scaled Residual				0.18	128.912
							0	1.523e-08	7.61499e-07	0	50	-0.000872639				0.19	129.497
							37.5	0.00188335	0.0922843	0	49	-0.30407				0.2	130.064
							75	0.0146267	0.731335	1	50	0.316485				0.21	130.619
							150	0.109964	5.16829	5	47	-0.0784645				0.22	131.17
																0.23	131.716
							Analysis of Deviance									0.24	132.253
							Model	Log Likelihood	# of Parameters	Deviance	Test d.f.	P Value				0.25	132.781
							Full Model	-20.8296	4	-	-	NA				0.26	133.302
							Fitted Model	-20.97	0	0.280865	4	0.991016				0.27	133.815
							Reduced Model	-26.8253	1	11.9915	3	0.00741224				0.28	134.319
																0.29	134.812
																0.3	135.299
																0.31	135.782
																0.32	136.266
																0.33	136.754
																0.34	137.242
																0.35	137.729
																0.36	138.216
																0.37	138.701
																0.38	139.185
																0.39	139.665
																0.4	140.141
																0.41	140.615
																0.42	141.09
																0.43	141.567
																0.44	142.05
																0.45	142.538
																0.46	143.027
																0.47	143.518
																0.48	144.016
																0.49	144.523
																0.5	145.041
																0.51	145.571
																0.52	146.109
																0.53	146.656
																0.54	147.213
																0.55	147.782
																0.56	148.362
																0.57	148.949
																0.58	149.548
																0.59	150.161
																0.6	150.793
																0.61	151.443
																0.62	152.106
																0.63	152.787
																0.64	153.493
																0.65	154.225
																0.66	154.976
																0.67	155.753
																0.68	156.564
																0.69	157.418
																0.7	158.301
																0.71	159.228
																0.72	160.217
																0.73	161.259
																0.74	162.363
																0.75	163.562
																0.76	164.845
																0.77	166.243
																0.78	167.785
																0.79	169.484
																0.8	171.449
																0.81	173.581
																0.82	175.776
																0.83	177.994
																0.84	180.239
																0.85	182.55
																0.86	184.933
																0.87	187.405
																0.88	189.997
																0.89	192.954
																0.9	196.415
																0.91	200.579
																0.92	205.48
																0.93	212.673
																0.94	221.941
																0.95	237.78
																0.96	272.491
																0.97	315.781
																0.98	-
																0.99	-

## Sheet: freq-mst2-rest-opt1
				Dichotomous Results
					BMDS 3.3.2
		Return to Summary				Scroll right to see BMD Cumulative Distribution Function (CDF) table →
						Scroll down to see Dose Response Plot ↓
	User Input					Model Results									CDF
		Info					Benchmark Dose									Percentiles	BMD
		Model	Multistage degree 2				BMD	153.833								0	0
		Model Restriction	Restricted				BMDL	113.718								0.01	0
		Dataset Name	papilloma or carcinoma				BMDU	281.498								0.02	0
		User notes	female rats study				AIC	44.3869								0.03	109.427
							P-value	0.935897								0.04	111.761
		Dose-Response Model	P[dose] = g + (1-g)*[1-exp(-b1*dose^1-b2*dose^2 - ...)]				D.O.F.	3								0.05	113.718
							Chi2	0.420875								0.06	115.43
		Model Options					Slope Factor	0.000879365								0.07	116.975
		Risk Type	Extra Risk													0.08	118.385
		BMR	0.1				Model Parameters									0.09	119.691
		Confidence Level	0.95				# of Parameters	3								0.1	120.916
		Background	Estimated				Variable	Estimate	Std Error	Lower Conf	Upper Conf					0.11	122.073
							g	Bounded	NA	NA	NA					0.12	123.174
		Model Data					b1	Bounded	NA	NA	NA					0.13	124.226
		Dependent Variable	mg/kg b.w./day				b2	4.45222e-06	4.09077e+12	-0.0801732	0.0801821					0.14	125.235
		Independent Variable	[Custom]													0.15	126.216
		Total # of Observations	4				Goodness of Fit									0.16	127.167
							Dose	Estimated Probability	Expected	Observed	Size	Scaled Residual				0.17	128.092
							0	1.523e-08	7.61499e-07	0	50	-0.000872639				0.18	128.995
							37.5	0.00624139	0.305828	0	49	-0.554751				0.19	129.874
							75	0.0247327	1.23664	1	50	-0.215476				0.2	130.736
							150	0.0953208	4.48008	5	47	0.258254				0.21	131.586
																0.22	132.42
							Analysis of Deviance									0.23	133.24
							Model	Log Likelihood	# of Parameters	Deviance	Test d.f.	P Value				0.24	134.05
							Full Model	-20.8296	4	-	-	NA				0.25	134.845
							Fitted Model	-21.1934	1	0.727717	3	0.866666				0.26	135.631
							Reduced Model	-26.8253	1	11.9915	3	0.00741224				0.27	136.411
																0.28	137.186
																0.29	137.953
																0.3	138.716
																0.31	139.474
																0.32	140.225
																0.33	140.973
																0.34	141.72
																0.35	142.465
																0.36	143.209
																0.37	143.952
																0.38	144.697
																0.39	145.446
																0.4	146.196
																0.41	146.948
																0.42	147.701
																0.43	148.451
																0.44	149.2
																0.45	149.952
																0.46	150.713
																0.47	151.483
																0.48	152.26
																0.49	153.044
																0.5	153.833
																0.51	154.629
																0.52	155.43
																0.53	156.239
																0.54	157.058
																0.55	157.884
																0.56	158.719
																0.57	159.565
																0.58	160.422
																0.59	161.29
																0.6	162.17
																0.61	163.065
																0.62	163.979
																0.63	164.907
																0.64	165.854
																0.65	166.821
																0.66	167.807
																0.67	168.813
																0.68	169.842
																0.69	170.894
																0.7	171.968
																0.71	173.07
																0.72	174.201
																0.73	175.359
																0.74	176.551
																0.75	177.774
																0.76	179.031
																0.77	180.343
																0.78	181.713
																0.79	183.14
																0.8	184.626
																0.81	186.17
																0.82	187.792
																0.83	189.49
																0.84	191.29
																0.85	193.084
																0.86	195.291
																0.87	198.3
																0.88	201.454
																0.89	205.123
																0.9	208.93
																0.91	214.982
																0.92	221.788
																0.93	232.71
																0.94	250.441
																0.95	281.498
																0.96	313.661
																0.97	350.613
																0.98	-
																0.99	-

## Sheet: freq-mst1-rest-opt1
				Dichotomous Results
					BMDS 3.3.2
		Return to Summary				Scroll right to see BMD Cumulative Distribution Function (CDF) table →
						Scroll down to see Dose Response Plot ↓
	User Input					Model Results									CDF
		Info					Benchmark Dose									Percentiles	BMD
		Model	Multistage degree 1				BMD	214.587								0	0
		Model Restriction	Restricted				BMDL	117.265								0.01	0
		Dataset Name	papilloma or carcinoma				BMDU	Infinity								0.02	0
		User notes	female rats study				AIC	46.69								0.03	108.585
							P-value	0.536498								0.04	113.26
		Dose-Response Model	P[dose] = g + (1-g)*[1-exp(-b1*dose^1-b2*dose^2 - ...)]				D.O.F.	3								0.05	117.265
							Chi2	2.17697								0.06	120.789
		Model Options					Slope Factor	0.000852769								0.07	123.999
		Risk Type	Extra Risk													0.08	127.013
		BMR	0.1				Model Parameters									0.09	129.843
		Confidence Level	0.95				# of Parameters	2								0.1	132.523
		Background	Estimated				Variable	Estimate	Std Error	Lower Conf	Upper Conf					0.11	135.108
							g	Bounded	NA	NA	NA					0.12	137.546
		Model Data					b1	0.000490992	3.00697e+12	-0.0584445	0.0594265					0.13	139.928
		Dependent Variable	mg/kg b.w./day													0.14	142.209
		Independent Variable	[Custom]				Goodness of Fit									0.15	144.451
		Total # of Observations	4				Dose	Estimated Probability	Expected	Observed	Size	Scaled Residual				0.16	146.647
							0	1.523e-08	7.61499e-07	0	50	-0.000872639				0.17	148.722
							37.5	0.0182437	0.893943	0	49	-0.95423				0.18	150.817
							75	0.0361546	1.80773	1	50	-0.611922				0.19	152.889
							150	0.071002	3.3371	5	47	0.944442				0.2	154.908
																0.21	156.926
							Analysis of Deviance									0.22	158.934
							Model	Log Likelihood	# of Parameters	Deviance	Test d.f.	P Value				0.23	160.929
							Full Model	-20.8296	4	-	-	NA				0.24	162.883
							Fitted Model	-22.345	1	3.03089	3	0.386887				0.25	164.805
							Reduced Model	-26.8253	1	11.9915	3	0.00741224				0.26	166.76
																0.27	168.702
																0.28	170.589
																0.29	172.498
																0.3	174.451
																0.31	176.352
																0.32	178.204
																0.33	180.094
																0.34	182.014
																0.35	183.954
																0.36	185.91
																0.37	187.854
																0.38	189.804
																0.39	191.788
																0.4	193.789
																0.41	195.782
																0.42	197.78
																0.43	199.785
																0.44	201.808
																0.45	203.876
																0.46	205.97
																0.47	208.069
																0.48	210.196
																0.49	212.368
																0.5	214.587
																0.51	216.877
																0.52	219.172
																0.53	221.397
																0.54	223.676
																0.55	226.07
																0.56	228.507
																0.57	230.975
																0.58	233.454
																0.59	235.941
																0.6	238.509
																0.61	241.152
																0.62	243.866
																0.63	246.641
																0.64	249.454
																0.65	252.344
																0.66	255.322
																0.67	258.402
																0.68	261.574
																0.69	264.796
																0.7	268.128
																0.71	271.588
																0.72	275.169
																0.73	278.816
																0.74	282.509
																0.75	286.587
																0.76	290.737
																0.77	294.913
																0.78	299.405
																0.79	304.137
																0.8	309.074
																0.81	314.274
																0.82	319.816
																0.83	325.629
																0.84	331.869
																0.85	338.506
																0.86	345.613
																0.87	353.275
																0.88	361.645
																0.89	370.802
																0.9	-
																0.91	-
																0.92	-
																0.93	-
																0.94	-
																0.95	-
																0.96	-
																0.97	-
																0.98	-
																0.99	-

## Sheet: freq-wei-rest-opt1
				Dichotomous Results
					BMDS 3.3.2
		Return to Summary				Scroll right to see BMD Cumulative Distribution Function (CDF) table →
						Scroll down to see Dose Response Plot ↓
	User Input					Model Results									CDF
		Info					Benchmark Dose									Percentiles	BMD
		Model	Weibull				BMD	145.519								0	0
		Model Restriction	Restricted				BMDL	115.87								0.01	0
		Dataset Name	papilloma or carcinoma				BMDU	250.859								0.02	0
		User notes	female rats study				AIC	43.9301								0.03	111.595
							P-value	0.982538								0.04	113.97
		Dose-Response Model	P[dose] = g + (1-g)*[1-exp(-b*dose^a)]				D.O.F.	3								0.05	115.87
							Chi2	0.168295								0.06	117.475
		Model Options														0.07	118.86
		Risk Type	Extra Risk				Model Parameters									0.08	120.099
		BMR	0.1				# of Parameters	3								0.09	121.213
		Confidence Level	0.95				Variable	Estimate	Std Error	Lower Conf	Upper Conf					0.1	122.244
		Background	Estimated				g	Bounded	NA	NA	NA					0.11	123.186
							a	2.85638	140929077279555	0.0942225	5.61854					0.12	124.078
		Model Data					b	Bounded	NA	NA	NA					0.13	124.914
		Dependent Variable	mg/kg b.w./day													0.14	125.699
		Independent Variable	[Custom]				Goodness of Fit									0.15	126.455
		Total # of Observations	4				Dose	Estimated Probability	Expected	Observed	Size	Scaled Residual				0.16	127.177
							0	1.523e-08	7.61499e-07	0	50	-0.000872639				0.17	127.864
							37.5	0.00218835	0.107229	0	49	-0.327818				0.18	128.528
							75	0.01574	0.787002	1	50	0.242009				0.19	129.176
							150	0.108541	5.10141	5	47	-0.0475532				0.2	129.801
																0.21	130.405
							Analysis of Deviance									0.22	130.994
							Model	Log Likelihood	# of Parameters	Deviance	Test d.f.	P Value				0.23	131.574
							Full Model	-20.8296	4	-	-	NA				0.24	132.142
							Fitted Model	-20.9651	1	0.270946	3	0.965397				0.25	132.696
							Reduced Model	-26.8253	1	11.9915	3	0.00741224				0.26	133.239
																0.27	133.774
																0.28	134.306
																0.29	134.829
																0.3	135.345
																0.31	135.855
																0.32	136.361
																0.33	136.866
																0.34	137.37
																0.35	137.87
																0.36	138.367
																0.37	138.862
																0.38	139.359
																0.39	139.857
																0.4	140.355
																0.41	140.852
																0.42	141.349
																0.43	141.85
																0.44	142.357
																0.45	142.871
																0.46	143.389
																0.47	143.912
																0.48	144.44
																0.49	144.975
																0.5	145.519
																0.51	146.069
																0.52	146.626
																0.53	147.19
																0.54	147.765
																0.55	148.354
																0.56	148.955
																0.57	149.565
																0.58	150.189
																0.59	150.829
																0.6	151.49
																0.61	152.167
																0.62	152.861
																0.63	153.577
																0.64	154.319
																0.65	155.087
																0.66	155.876
																0.67	156.696
																0.68	157.553
																0.69	158.444
																0.7	159.369
																0.71	160.339
																0.72	161.36
																0.73	162.424
																0.74	163.548
																0.75	164.738
																0.76	165.99
																0.77	167.329
																0.78	168.752
																0.79	170.275
																0.8	171.913
																0.81	173.677
																0.82	175.596
																0.83	177.691
																0.84	179.983
																0.85	182.525
																0.86	185.357
																0.87	188.542
																0.88	192.161
																0.89	196.338
																0.9	201.214
																0.91	207.021
																0.92	214.114
																0.93	223.038
																0.94	234.706
																0.95	250.859
																0.96	275.161
																0.97	314.729
																0.98	-
																0.99	-

[truncated: 4 more sheets: freq-log-unrest-opt1, freq-lnp-unrest-opt1, freq-pro-unrest-opt1, freq-qln-unrest-opt1]
