# Supplementary material for: Risk Assessment of Pulegone in Foods Based on Benchmark Dose–Response Modeling
Source: Foods. 2024 Sep 13;13(18):2906. doi: 10.3390/foods13182906 (PMC11430949; doi:10.3390/foods13182906)
Supplement: Supplementary file 1 [file foods-13-02906-s001.zip › Table S2 Mice study male hepatocellular adenoma.xlsx]

## Sheet: Hidden
Template Version	8				Models
Analysis Name	Heaptocellular Adenoma Mice study				Cont Rest Frequentist	Cont Unrest Frequentist	Cont Bayesian	Cont MA	Cont MA Wts	Dicho Rest Frequentist	Dicho Unrest Frequentist	Dicho Bayesian	Dicho MA	Dicho MA Wts	Nested Rest	Nested Unrest
Analysis Description					1,1,2,1,1	2,0,1,0,0	2,2,2,2,2	2,2,2,2,2	0,0,0,0,0	1,1,2,1,0,1,2,2,1	0,0,1,0,1,0,1,1,0	0,0,0,0,0,0,0,0,0	0,0,0,0,0,0,0,0,0	0,0,0,0,0,0,0,0,0	1,2	0,2
Chosen Model Type	2	BMDS Version	BMDS 3.3.2						0,5,0,5,0
App Location	C:\Users\voigt\Documents\bmds332\bmds3.xlsm	Output Dir	C:\Users\voigt\Documents\bmds332
2	DataSets				enable	name	dType	range	mscomboDeg	mscomboBgType	mscomboBg	contAdvDir	maxDeg	OptionSets
0,1	DataSet Name1				-4146	DataSet Name1	3	$B$7:$D$14	1	1	-9999		2	Continuous	1
	[Add user notes here]				1	Mice study male	3	$B$16:$D$22	1	1	0		2	BMRType	1
	Dose	N	Incidence											BMRF	1
	[Custom]	[Custom]	[Custom]											Tail Prob	0.01
	0	50	22											ConfLevel	0.95
	37.5	50	31											Dist	1
	75	50	35											Variance	1
														PolyRest	1
														Background	0
	Mice study male
	[Add user notes here]													Dichotomous	1
	Dose	N	Incidence											RiskType	1
	[Custom]	[Custom]	[Custom]											BMR	0.1
	0	50	22											ConfLevel	0.95
	37.5	50	31											BackgroundType
	75	50	35											Background	-9999
														MSCombo	1
														RiskType	1
														BMR	0.1
														ConfLevel	0.95
														Nested	1
														RiskType	1
														BMR	0.1
														ConfLevel	0.95
														LSC	1
														BackgroundType	1
														Background	-9999
														Iterations	1000
														SeedType	1
														Seed	-9999
														Logic Settings
														TRUE
														FALSE
														3
														On	On	On	N/A	Unusable Bin	BMD not estimated
														On	On	On	N/A	Unusable Bin	BMDL not estimated
														Off	Off	Off	N/A	No Bin Change (Warning)	BMDU not estimated
														On	On	On	N/A	Unusable Bin	AIC not estimated
														On	Off	Off	0.05	Questionable Bin	Constant variance test failed (Test 2 p-value < 0,05)
														On	Off	Off	0.05	Questionable Bin	Non-constant variance test failed (Test 3 p-value < 0,05)
														On	On	On	0.1	Questionable Bin	Goodness of fit p-value < 0,1
														Off	On	Off	0.05	Questionable Bin	Goodness of fit p-value < 0,05
														On	On	On	20	Questionable Bin	BMD/BMDL ratio > 20
														On	On	On	3	No Bin Change (Warning)	BMD/BMDL ratio > 3
														On	On	On	2	Questionable Bin	|Residual for Dose Group Near BMD| > 2
														Off	Off	Off	N/A	No Bin Change (Warning)	BMDS output file included warning
														On	On	On	1	No Bin Change (Warning)	BMD higher than maximum dose
														On	On	On	1	No Bin Change (Warning)	BMDL higher than maximum dose
														On	On	On	3	No Bin Change (Warning)	BMD 3x lower than lowest non-zero dose
														On	On	On	3	No Bin Change (Warning)	BMDL 3x lower than lowest non-zero dose
														On	On	On	10	Questionable Bin	BMD 10x lower than lowest non-zero dose
														On	On	On	10	Questionable Bin	BMDL 10x lower than lowest non-zero dose
														On	On	On	2	No Bin Change (Warning)	|Residual at control| > 2
														On	Off	Off	1.5	No Bin Change (Warning)	Modeled control response std. dev. >|1,5| actual response std. dev.
														On	On	On	NA	Questionable Bin	d.f.=0, saturated model (Goodness of fit test cannot be calculated)
														Report Settings
														Continuous Input	1,1,1,1,1,1,1,1,1,1,1,1,1,1,1,1,1
														Continuous Output	1,1,1,1,1,1,1,1,1,1,1
														Dichotomous Input	1,1,1,1,1,1,1,1,1,1,1,1,1
														Dichotomous Output	1,1,1,1,1,1,1,1,1,1,1,1
														MSCombo Input	1,1,1,1,1
														MSCombo Output	1,1,1,1
														Nested Input	1,1,1,1,1,1,1,1,1,1,1,1,1,1,1
														Nested Output	1,1,1,1,1,1,1,1,1,1,1,1,1,1,1,1
														Print Data Page	1
														Print Info Page	1
														Print Summary Results	1
														Print Summary Chart	1
														Print Model Result	1
														Print Model Chart	1
														Print All Models	1

## Sheet: Summary
					BMDS 3.3.2
	Mice study male					Heaptocellular Adenoma Mice study
	[Add user notes here]										Color Key
	Dose	N	Incidence			Analysis Description					Recommended frequentist model
	[Custom]	[Custom]	[Custom]								Model averaging
	0	50	22
	37.5	50	31
	75	50	35
																		Standard Excel tools can be used to expand or modify graphs
	Option set #1 (Hover for details)		Scroll right to see summary plot ->
	Model	Analysis Type	Restriction	RiskType	BMRF	BMD	BMDL	BMDU	P Value	AIC	Unnormalized Log Posterior Probability	Scaled Residual for Dose Group near BMD	Scaled Residual for Control Dose Group	BMDS Recommendation	BMDS Recommendation Notes
	Dichotomous Hill	frequentist	Restricted	Extra Risk	0.1	10.0034	0	36.8425	NA	204.086	-	-5.61066e-08	-5.61066e-08	Unusable	BMD computation failed; lower limit includes zero_x000D_ BMDL not estimated_x000D_ BMD 3x lower than lowest non-zero dose_x000D_ d.f.=0, saturated model (Goodness of fit test cannot be calculated)
	Gamma	frequentist	Restricted	Extra Risk	0.1	12.1536	7.42283	50.41	0.728205	200.207	-	-0.102548	-0.102548	Viable - Alternate	_x000D_ BMD 3x lower than lowest non-zero dose_x000D_ BMDL 3x lower than lowest non-zero dose
	Log-Logistic	frequentist	Restricted	Extra Risk	0.1	9.35021	4.78843	50.0389	0.905084	200.1	-	-0.0223	-0.0223	Viable - Recommended	Lowest AIC_x000D_ _x000D_ BMD 3x lower than lowest non-zero dose_x000D_ BMDL 3x lower than lowest non-zero dose
	Multistage Degree 2	frequentist	Restricted	Extra Risk	0.1	12.1536	7.42271	44.7043	0.728205	200.207	-	-0.102548	-0.102548	Viable - Alternate	_x000D_ BMD 3x lower than lowest non-zero dose_x000D_ BMDL 3x lower than lowest non-zero dose
	Multistage Degree 1	frequentist	Restricted	Extra Risk	0.1	12.1536	7.42278	31.4749	0.728205	200.207	-	-0.102548	-0.102548	Viable - Alternate	_x000D_ BMD 3x lower than lowest non-zero dose_x000D_ BMDL 3x lower than lowest non-zero dose
	Weibull	frequentist	Restricted	Extra Risk	0.1	12.1536	7.42283	52.3935	0.728205	200.207	-	-0.102548	-0.102548	Viable - Alternate	_x000D_ BMD 3x lower than lowest non-zero dose_x000D_ BMDL 3x lower than lowest non-zero dose
	Logistic	frequentist	Unrestricted	Extra Risk	0.1	14.9118	10.2674	34.1897	0.603417	200.357	-	-0.206674	-0.206674	Viable - Alternate	_x000D_ BMDL 3x lower than lowest non-zero dose
	Log-Probit	frequentist	Unrestricted	Extra Risk	0.1	8.23892	0	48.3658	NA	202.086	-	-1.77211e-07	-1.77211e-07	Unusable	BMD computation failed; lower limit includes zero_x000D_ BMDL not estimated_x000D_ BMD 3x lower than lowest non-zero dose_x000D_ d.f.=0, saturated model (Goodness of fit test cannot be calculated)
	Probit	frequentist	Unrestricted	Extra Risk	0.1	15.1033	10.4957	34.4563	0.592375	200.374	-	-0.215425	-0.215425	Viable - Alternate	_x000D_ BMDL 3x lower than lowest non-zero dose
	Quantal Linear	frequentist	Unrestricted	Extra Risk	0.1	12.1536	7.42288	31.4747	0.728205	200.207	-	-0.102548	-0.102548	Viable - Alternate	_x000D_ BMD 3x lower than lowest non-zero dose_x000D_ BMDL 3x lower than lowest non-zero dose

## Sheet: Abbreviations
Abbreviations
	Analysis Type	Term	Abbreviation
	Dichotomous	Dichotomous Hill	dhl
		Gamma	gam
		Logistic	log
		Log-Logistic	lnl
		Log-Probit	lnp
		Multistage	mst
		Probit	pro
		Quantal Linear	qln
		Weibull	wei
	Continuous	Exponential	exp
		Hill	hil
		Linear	lin
		Polynomial	ply
		Power	pow
	Multi-tumor (MS_Combo)	MS_Combo	msc
	Dichotomous-Nested	Nested Logistic	nln
	Model Averaging	Bayesian Model Averaging	bma
	All	Dataset	dset
		Bayesian	bayes
		Frequentist	freq
		Option Set	opt
		Restricted	rest
		Unrestricted	unrest

## Sheet: freq-dhl-rest-opt1
				Dichotomous Results
					BMDS 3.3.2
		Return to Summary				Scroll right to see BMD Cumulative Distribution Function (CDF) table →
						Scroll down to see Dose Response Plot ↓
	User Input					Model Results									CDF
		Info					Benchmark Dose									Percentiles	BMD
		Model	Dichotomous Hill				BMD	10.0034								0	0
		Model Restriction	Restricted				BMDL	0								0.01	0
		Dataset Name	Mice study male				BMDU	36.8425								0.02	0
		User notes	[Add user notes here]				AIC	204.086								0.03	0
							P-value	NA								0.04	0
		Dose-Response Model	P[dose] = g +(v-v*g)/[1+exp(-a-b*Log(dose))]				D.O.F.	-1								0.05	0
							Chi2	7.86532e-15								0.06	0
		Model Options														0.07	0
		Risk Type	Extra Risk				Model Parameters									0.08	0
		BMR	0.1				# of Parameters	4								0.09	0
		Confidence Level	0.95				Variable	Estimate	Std Error	Lower Conf	Upper Conf					0.1	0
		Background	Estimated				g	0.44	1.61502e+12	0.408346	0.471654					0.11	0
							v	0.689013	0,730294548274627	-0.742338	2.12036					0.12	0
		Model Data					a	-4.62987	207853403009722	-45.3684	36.1087					0.13	0
		Dependent Variable	[Custom]				b	1.24042	800228030929292	-14.4438	16.9246					0.14	0
		Independent Variable	[Custom]													0.15	0
		Total # of Observations	3				Goodness of Fit									0.16	0
							Dose	Estimated Probability	Expected	Observed	Size	Scaled Residual				0.17	0
							0	0.44	22	22	50	-5.61066e-08				0.18	0
							37.5	0.62	31	31	50	-6.86364e-08				0.19	0
							75	0.7	35	35	50	-2.53459e-09				0.2	0.000499574
																0.21	0.00376697
							Analysis of Deviance									0.22	0.0284043
							Model	Log Likelihood	# of Parameters	Deviance	Test d.f.	P Value				0.23	0.214179
							Full Model	-98.0429	3	-	-	NA				0.24	1.44518
							Fitted Model	-98.0429	4	0	-1	NA				0.25	1.75494
							Reduced Model	-101.707	1	7.32882	2	0.0256193				0.26	2.05354
																0.27	2.34393
																0.28	2.62475
																0.29	2.89845
																0.3	3.16432
																0.31	3.42624
																0.32	3.68454
																0.33	3.93789
																0.34	4.1862
																0.35	4.43387
																0.36	4.67906
																0.37	4.92516
																0.38	5.16745
																0.39	5.40942
																0.4	5.6521
																0.41	5.89561
																0.42	6.13717
																0.43	6.38319
																0.44	6.62827
																0.45	6.87864
																0.46	7.13036
																0.47	7.3838
																0.48	7.63074
																0.49	8.63936
																0.5	9.80336
																0.51	11.7879
																0.52	26.6877
																0.53	31.2225
																0.54	33.5024
																0.55	33.645
																0.56	33.7561
																0.57	33.8427
																0.58	33.9119
																0.59	33.9707
																0.6	34.0263
																0.61	34.0857
																0.62	34.1557
																0.63	34.2299
																0.64	34.3014
																0.65	34.3706
																0.66	34.4378
																0.67	34.5035
																0.68	34.5682
																0.69	34.6322
																0.7	34.6961
																0.71	34.7601
																0.72	34.8247
																0.73	34.8894
																0.74	34.953
																0.75	35.0159
																0.76	35.0782
																0.77	35.1402
																0.78	35.2022
																0.79	35.2644
																0.8	35.3271
																0.81	35.3904
																0.82	35.4547
																0.83	35.5201
																0.84	35.582
																0.85	35.6349
																0.86	35.6826
																0.87	35.7288
																0.88	35.7774
																0.89	35.8321
																0.9	35.8967
																0.91	35.975
																0.92	36.0706
																0.93	36.1875
																0.94	36.4037
																0.95	36.8425
																0.96	37.2198
																0.97	37.6826
																0.98	-
																0.99	-

## Sheet: freq-gam-rest-opt1
				Dichotomous Results
					BMDS 3.3.2
		Return to Summary				Scroll right to see BMD Cumulative Distribution Function (CDF) table →
						Scroll down to see Dose Response Plot ↓
	User Input					Model Results									CDF
		Info					Benchmark Dose									Percentiles	BMD
		Model	Gamma				BMD	12.1536								0	0
		Model Restriction	Restricted				BMDL	7.42283								0.01	0
		Dataset Name	Mice study male				BMDU	50.41								0.02	0
		User notes	[Add user notes here]				AIC	200.207								0.03	7.01673
							P-value	0.728205								0.04	7.23569
		Dose-Response Model	P[dose]= g+(1-g)*CumGamma[b*dose,a]				D.O.F.	1								0.05	7.42283
							Chi2	0.120767								0.06	7.58933
		Model Options														0.07	7.741
		Risk Type	Extra Risk				Model Parameters									0.08	7.88154
		BMR	0.1				# of Parameters	3								0.09	8.01355
		Confidence Level	0.95				Variable	Estimate	Std Error	Lower Conf	Upper Conf					0.1	8.13879
		Background	Estimated				g	0.447211	1.54552e+12	0.416919	0.477502					0.11	8.25826
							a	Bounded	NA	NA	NA					0.12	8.37324
		Model Data					b	0.00866911	3.2733e+11	0.00225357	0.0150847					0.13	8.48447
		Dependent Variable	[Custom]													0.14	8.59252
		Independent Variable	[Custom]				Goodness of Fit									0.15	8.69785
		Total # of Observations	3				Dose	Estimated Probability	Expected	Observed	Size	Scaled Residual				0.16	8.80077
							0	0.447211	22.3605	22	50	-0.102548				0.17	8.90175
							37.5	0.600631	30.0316	31	50	0.279638				0.18	9.00108
							75	0.711472	35.5736	35	50	-0.179033				0.19	9.09889
																0.2	9.19562
							Analysis of Deviance									0.21	9.29134
							Model	Log Likelihood	# of Parameters	Deviance	Test d.f.	P Value				0.22	9.38632
							Full Model	-98.0429	3	-	-	NA				0.23	9.48059
							Fitted Model	-98.1034	2	0.120979	1	0.727975				0.24	9.57438
							Reduced Model	-101.707	1	7.32882	2	0.0256193				0.25	9.66767
																0.26	9.76077
																0.27	9.85371
																0.28	9.9466
																0.29	10.0394
																0.3	10.1324
																0.31	10.2256
																0.32	10.319
																0.33	10.413
																0.34	10.5074
																0.35	10.6025
																0.36	10.6983
																0.37	10.7948
																0.38	10.8918
																0.39	10.9898
																0.4	11.089
																0.41	11.1893
																0.42	11.2904
																0.43	11.3924
																0.44	11.4957
																0.45	11.6002
																0.46	11.7077
																0.47	11.8191
																0.48	11.9309
																0.49	12.041
																0.5	12.1536
																0.51	12.2707
																0.52	12.3925
																0.53	12.5131
																0.54	12.6539
																0.55	12.8348
																0.56	13.0516
																0.57	13.3025
																0.58	13.5913
																0.59	13.9092
																0.6	14.2558
																0.61	14.6278
																0.62	15.0323
																0.63	15.4569
																0.64	15.9057
																0.65	16.3822
																0.66	16.8746
																0.67	17.3916
																0.68	17.9299
																0.69	18.4911
																0.7	19.0706
																0.71	19.674
																0.72	20.2959
																0.73	20.9432
																0.74	21.6154
																0.75	22.3078
																0.76	23.0283
																0.77	23.7775
																0.78	24.554
																0.79	25.3662
																0.8	26.2104
																0.81	27.0952
																0.82	28.0219
																0.83	28.9976
																0.84	30.0262
																0.85	31.1208
																0.86	32.2859
																0.87	33.5342
																0.88	34.8827
																0.89	36.3474
																0.9	37.9653
																0.91	39.7753
																0.92	41.7391
																0.93	44.1202
																0.94	46.9331
																0.95	50.41
																0.96	55.8096
																0.97	61.2129
																0.98	-
																0.99	-

## Sheet: freq-lnl-rest-opt1
				Dichotomous Results
					BMDS 3.3.2
		Return to Summary				Scroll right to see BMD Cumulative Distribution Function (CDF) table →
						Scroll down to see Dose Response Plot ↓
	User Input					Model Results									CDF
		Info					Benchmark Dose									Percentiles	BMD
		Model	Log-Logistic				BMD	9.35021								0	0
		Model Restriction	Restricted				BMDL	4.78843								0.01	0
		Dataset Name	Mice study male				BMDU	50.0389								0.02	0
		User notes	[Add user notes here]				AIC	200.1								0.03	4.40938
							P-value	0.905084								0.04	4.61381
		Dose-Response Model	P[dose] = g+(1-g)/[1+exp(-a-b*Log(dose))]				D.O.F.	1								0.05	4.78843
							Chi2	0.0142184								0.06	4.94471
		Model Options														0.07	5.08845
		Risk Type	Extra Risk				Model Parameters									0.08	5.21995
		BMR	0.1				# of Parameters	3								0.09	5.34481
		Confidence Level	0.95				Variable	Estimate	Std Error	Lower Conf	Upper Conf					0.1	5.46341
		Background	Estimated				g	0.441566	1.58189e+12	0.410561	0.472571					0.11	5.57709
							a	-4.43262	0,47658431516167	-5.36671	-3.49854					0.12	5.68673
		Model Data					b	Bounded	NA	NA	NA					0.13	5.79193
		Dependent Variable	[Custom]													0.14	5.89488
		Independent Variable	[Custom]				Goodness of Fit									0.15	5.99553
		Total # of Observations	3				Dose	Estimated Probability	Expected	Observed	Size	Scaled Residual				0.16	6.09372
							0	0.441566	22.0783	22	50	-0.0223				0.17	6.19042
							37.5	0.613707	30.6854	31	50	0.0913906				0.18	6.28569
							75	0.704727	35.2363	35	50	-0.0732726				0.19	6.37959
																0.2	6.47247
							Analysis of Deviance									0.21	6.56444
							Model	Log Likelihood	# of Parameters	Deviance	Test d.f.	P Value				0.22	6.65571
							Full Model	-98.0429	3	-	-	NA				0.23	6.74648
							Fitted Model	-98.05	2	0.0142191	1	0.905082				0.24	6.83686
							Reduced Model	-101.707	1	7.32882	2	0.0256193				0.25	6.92693
																0.26	7.01673
																0.27	7.10653
																0.28	7.19649
																0.29	7.28702
																0.3	7.37711
																0.31	7.46668
																0.32	7.55789
																0.33	7.64987
																0.34	7.74162
																0.35	7.83382
																0.36	7.92662
																0.37	8.02102
																0.38	8.11645
																0.39	8.21157
																0.4	8.30766
																0.41	8.40524
																0.42	8.50427
																0.43	8.60477
																0.44	8.70682
																0.45	8.8102
																0.46	8.91447
																0.47	9.0208
																0.48	9.1295
																0.49	9.23887
																0.5	9.35021
																0.51	9.45384
																0.52	9.61373
																0.53	9.84539
																0.54	10.1395
																0.55	10.4834
																0.56	10.8747
																0.57	11.2877
																0.58	11.7286
																0.59	12.1898
																0.6	12.6643
																0.61	13.1476
																0.62	13.651
																0.63	14.1637
																0.64	14.6922
																0.65	15.2267
																0.66	15.7784
																0.67	16.3376
																0.68	16.9088
																0.69	17.4925
																0.7	18.0945
																0.71	18.7039
																0.72	19.3331
																0.73	19.9774
																0.74	20.6404
																0.75	21.3252
																0.76	22.031
																0.77	22.7594
																0.78	23.5162
																0.79	24.3032
																0.8	25.1213
																0.81	25.9796
																0.82	26.8786
																0.83	27.8255
																0.84	28.8298
																0.85	29.8981
																0.86	31.0416
																0.87	32.2768
																0.88	33.6161
																0.89	35.0853
																0.9	36.7151
																0.91	38.5499
																0.92	40.6519
																0.93	43.1187
																0.94	46.1266
																0.95	50.0389
																0.96	56.2074
																0.97	70.0824
																0.98	71.7038
																0.99	-

## Sheet: freq-mst2-rest-opt1
				Dichotomous Results
					BMDS 3.3.2
		Return to Summary				Scroll right to see BMD Cumulative Distribution Function (CDF) table →
						Scroll down to see Dose Response Plot ↓
	User Input					Model Results									CDF
		Info					Benchmark Dose									Percentiles	BMD
		Model	Multistage degree 2				BMD	12.1536								0	0
		Model Restriction	Restricted				BMDL	7.42271								0.01	0
		Dataset Name	Mice study male				BMDU	44.7043								0.02	0
		User notes	[Add user notes here]				AIC	200.207								0.03	7.01663
							P-value	0.728205								0.04	7.23567
		Dose-Response Model	P[dose] = g + (1-g)*[1-exp(-b1*dose^1-b2*dose^2 - ...)]				D.O.F.	1								0.05	7.42271
							Chi2	0.120767								0.06	7.58929
		Model Options					Slope Factor	0.0134722								0.07	7.74101
		Risk Type	Extra Risk													0.08	7.88153
		BMR	0.1				Model Parameters									0.09	8.01355
		Confidence Level	0.95				# of Parameters	3								0.1	8.13879
		Background	Estimated				Variable	Estimate	Std Error	Lower Conf	Upper Conf					0.11	8.25826
							g	0.447211	1.54669e+12	0.416896	0.477525					0.12	8.37324
		Model Data					b1	0.00866911	0,243225398408832	-0.468044	0.485382					0.13	8.48447
		Dependent Variable	[Custom]				b2	Bounded	NA	NA	NA					0.14	8.59252
		Independent Variable	[Custom]													0.15	8.69786
		Total # of Observations	3				Goodness of Fit									0.16	8.80077
							Dose	Estimated Probability	Expected	Observed	Size	Scaled Residual				0.17	8.90156
							0	0.447211	22.3605	22	50	-0.102548				0.18	9.00081
							37.5	0.600631	30.0316	31	50	0.279638				0.19	9.0988
							75	0.711472	35.5736	35	50	-0.179034				0.2	9.19564
																0.21	9.29134
							Analysis of Deviance									0.22	9.38632
							Model	Log Likelihood	# of Parameters	Deviance	Test d.f.	P Value				0.23	9.48059
							Full Model	-98.0429	3	-	-	NA				0.24	9.57438
							Fitted Model	-98.1034	2	0.120979	1	0.727975				0.25	9.66767
							Reduced Model	-101.707	1	7.32882	2	0.0256193				0.26	9.76077
																0.27	9.85375
																0.28	9.94657
																0.29	10.0391
																0.3	10.1318
																0.31	10.2245
																0.32	10.3176
																0.33	10.4116
																0.34	10.5064
																0.35	10.6016
																0.36	10.6973
																0.37	10.7937
																0.38	10.8906
																0.39	10.9884
																0.4	11.0874
																0.41	11.1875
																0.42	11.2892
																0.43	11.3922
																0.44	11.496
																0.45	11.6009
																0.46	11.7068
																0.47	11.8132
																0.48	11.9228
																0.49	12.0368
																0.5	12.1536
																0.51	12.2725
																0.52	12.3926
																0.53	12.5111
																0.54	12.632
																0.55	12.7573
																0.56	12.8934
																0.57	13.0499
																0.58	13.2291
																0.59	13.4327
																0.6	13.6575
																0.61	13.9102
																0.62	14.1848
																0.63	14.4842
																0.64	14.8097
																0.65	15.1583
																0.66	15.5388
																0.67	15.9451
																0.68	16.384
																0.69	16.854
																0.7	17.3582
																0.71	17.8949
																0.72	18.4744
																0.73	19.0885
																0.74	19.7488
																0.75	20.4533
																0.76	21.2016
																0.77	22.0025
																0.78	22.8579
																0.79	23.7641
																0.8	24.728
																0.81	25.7496
																0.82	26.8338
																0.83	27.9795
																0.84	29.1899
																0.85	30.467
																0.86	31.8134
																0.87	33.2328
																0.88	34.507
																0.89	35.6554
																0.9	36.8009
																0.91	38.002
																0.92	39.3136
																0.93	40.7987
																0.94	42.5459
																0.95	44.7043
																0.96	47.543
																0.97	51.672
																0.98	-
																0.99	-

## Sheet: freq-mst1-rest-opt1
				Dichotomous Results
					BMDS 3.3.2
		Return to Summary				Scroll right to see BMD Cumulative Distribution Function (CDF) table →
						Scroll down to see Dose Response Plot ↓
	User Input					Model Results									CDF
		Info					Benchmark Dose									Percentiles	BMD
		Model	Multistage degree 1				BMD	12.1536								0	0
		Model Restriction	Restricted				BMDL	7.42278								0.01	0
		Dataset Name	Mice study male				BMDU	31.4749								0.02	0
		User notes	[Add user notes here]				AIC	200.207								0.03	7.01659
							P-value	0.728205								0.04	7.23555
		Dose-Response Model	P[dose] = g + (1-g)*[1-exp(-b1*dose^1-b2*dose^2 - ...)]				D.O.F.	1								0.05	7.42278
							Chi2	0.120767								0.06	7.58919
		Model Options					Slope Factor	0.013472								0.07	7.74096
		Risk Type	Extra Risk													0.08	7.88154
		BMR	0.1				Model Parameters									0.09	8.01355
		Confidence Level	0.95				# of Parameters	2								0.1	8.13879
		Background	Estimated				Variable	Estimate	Std Error	Lower Conf	Upper Conf					0.11	8.25826
							g	0.447211	1.5448e+12	0.416933	0.477488					0.12	8.37324
		Model Data					b1	0.00866911	0,243137231869973	-0.467871	0.485209					0.13	8.48447
		Dependent Variable	[Custom]													0.14	8.59252
		Independent Variable	[Custom]				Goodness of Fit									0.15	8.69787
		Total # of Observations	3				Dose	Estimated Probability	Expected	Observed	Size	Scaled Residual				0.16	8.80077
							0	0.447211	22.3605	22	50	-0.102548				0.17	8.90156
							37.5	0.600631	30.0316	31	50	0.279638				0.18	9.00081
							75	0.711472	35.5736	35	50	-0.179034				0.19	9.0988
																0.2	9.19564
							Analysis of Deviance									0.21	9.29135
							Model	Log Likelihood	# of Parameters	Deviance	Test d.f.	P Value				0.22	9.38634
							Full Model	-98.0429	3	-	-	NA				0.23	9.48069
							Fitted Model	-98.1034	2	0.120979	1	0.727975				0.24	9.57417
							Reduced Model	-101.707	1	7.32882	2	0.0256193				0.25	9.66664
																0.26	9.7594
																0.27	9.85285
																0.28	9.94606
																0.29	10.0385
																0.3	10.1312
																0.31	10.2245
																0.32	10.3183
																0.33	10.4122
																0.34	10.5065
																0.35	10.6015
																0.36	10.6972
																0.37	10.7938
																0.38	10.8915
																0.39	10.9898
																0.4	11.0882
																0.41	11.1876
																0.42	11.2891
																0.43	11.3921
																0.44	11.496
																0.45	11.6009
																0.46	11.7068
																0.47	11.8132
																0.48	11.9228
																0.49	12.0368
																0.5	12.1536
																0.51	12.2725
																0.52	12.3926
																0.53	12.5116
																0.54	12.6322
																0.55	12.7578
																0.56	12.8871
																0.57	13.0194
																0.58	13.1549
																0.59	13.2935
																0.6	13.4361
																0.61	13.583
																0.62	13.7345
																0.63	13.8906
																0.64	14.0511
																0.65	14.2162
																0.66	14.3872
																0.67	14.5643
																0.68	14.7478
																0.69	14.9391
																0.7	15.1383
																0.71	15.3448
																0.72	15.5613
																0.73	15.7882
																0.74	16.0259
																0.75	16.275
																0.76	16.5377
																0.77	16.8157
																0.78	17.1105
																0.79	17.4237
																0.8	17.7579
																0.81	18.1151
																0.82	18.4993
																0.83	18.9157
																0.84	19.3676
																0.85	19.8611
																0.86	20.4046
																0.87	21.0085
																0.88	21.6857
																0.89	22.4508
																0.9	23.3332
																0.91	24.3601
																0.92	25.5834
																0.93	27.0784
																0.94	28.9678
																0.95	31.4749
																0.96	35.0395
																0.97	40.7029
																0.98	-
																0.99	-

## Sheet: freq-wei-rest-opt1
				Dichotomous Results
					BMDS 3.3.2
		Return to Summary				Scroll right to see BMD Cumulative Distribution Function (CDF) table →
						Scroll down to see Dose Response Plot ↓
	User Input					Model Results									CDF
		Info					Benchmark Dose									Percentiles	BMD
		Model	Weibull				BMD	12.1536								0	0
		Model Restriction	Restricted				BMDL	7.42283								0.01	0
		Dataset Name	Mice study male				BMDU	52.3935								0.02	0
		User notes	[Add user notes here]				AIC	200.207								0.03	7.01672
							P-value	0.728205								0.04	7.23569
		Dose-Response Model	P[dose] = g + (1-g)*[1-exp(-b*dose^a)]				D.O.F.	1								0.05	7.42283
							Chi2	0.120767								0.06	7.58933
		Model Options														0.07	7.74099
		Risk Type	Extra Risk				Model Parameters									0.08	7.88163
		BMR	0.1				# of Parameters	3								0.09	8.01366
		Confidence Level	0.95				Variable	Estimate	Std Error	Lower Conf	Upper Conf					0.1	8.13878
		Background	Estimated				g	0.447211	1.54698e+12	0.41689	0.477531					0.11	8.25826
							a	Bounded	NA	NA	NA					0.12	8.37324
		Model Data					b	0.00866911	0,24559453612921	-0.472687	0.490026					0.13	8.48447
		Dependent Variable	[Custom]													0.14	8.59252
		Independent Variable	[Custom]				Goodness of Fit									0.15	8.69785
		Total # of Observations	3				Dose	Estimated Probability	Expected	Observed	Size	Scaled Residual				0.16	8.80077
							0	0.447211	22.3605	22	50	-0.102548				0.17	8.90175
							37.5	0.600631	30.0316	31	50	0.279638				0.18	9.00108
							75	0.711472	35.5736	35	50	-0.179033				0.19	9.09889
																0.2	9.19562
							Analysis of Deviance									0.21	9.29134
							Model	Log Likelihood	# of Parameters	Deviance	Test d.f.	P Value				0.22	9.38632
							Full Model	-98.0429	3	-	-	NA				0.23	9.48059
							Fitted Model	-98.1034	2	0.120979	1	0.727975				0.24	9.57438
							Reduced Model	-101.707	1	7.32882	2	0.0256193				0.25	9.66767
																0.26	9.76077
																0.27	9.85371
																0.28	9.9466
																0.29	10.0394
																0.3	10.1324
																0.31	10.2256
																0.32	10.319
																0.33	10.413
																0.34	10.5074
																0.35	10.6025
																0.36	10.6983
																0.37	10.7948
																0.38	10.8918
																0.39	10.9898
																0.4	11.089
																0.41	11.1893
																0.42	11.2904
																0.43	11.3924
																0.44	11.4957
																0.45	11.6002
																0.46	11.7077
																0.47	11.8191
																0.48	11.9309
																0.49	12.041
																0.5	12.1536
																0.51	12.2714
																0.52	12.3926
																0.53	12.5097
																0.54	12.6412
																0.55	12.8065
																0.56	13.0045
																0.57	13.2357
																0.58	13.4987
																0.59	13.7905
																0.6	14.108
																0.61	14.4559
																0.62	14.8275
																0.63	15.2203
																0.64	15.6385
																0.65	16.0812
																0.66	16.5433
																0.67	17.0286
																0.68	17.5355
																0.69	18.0647
																0.7	18.6171
																0.71	19.191
																0.72	19.7928
																0.73	20.416
																0.74	21.0674
																0.75	21.7448
																0.76	22.4526
																0.77	23.193
																0.78	23.9645
																0.79	24.7758
																0.8	25.6273
																0.81	26.5249
																0.82	27.4716
																0.83	28.4758
																0.84	29.5441
																0.85	30.6847
																0.86	31.91
																0.87	33.234
																0.88	34.6735
																0.89	36.2569
																0.9	38.0125
																0.91	39.9862
																0.92	42.2476
																0.93	44.9012
																0.94	48.1313
																0.95	52.3935
																0.96	60.019
																0.97	70.6862
																0.98	72.1818
																0.99	-

## Sheet: freq-log-unrest-opt1
				Dichotomous Results
					BMDS 3.3.2
		Return to Summary				Scroll right to see BMD Cumulative Distribution Function (CDF) table →
						Scroll down to see Dose Response Plot ↓
	User Input					Model Results									CDF
		Info					Benchmark Dose									Percentiles	BMD
		Model	Logistic				BMD	14.9118								0	0
		Model Restriction	Unrestricted				BMDL	10.2674								0.01	0
		Dataset Name	Mice study male				BMDU	34.1897								0.02	9.56242
		User notes	[Add user notes here]				AIC	200.357								0.03	9.84875
							P-value	0.603417								0.04	10.0751
		Dose-Response Model	P[dose] = 1/[1+exp(-a-b*dose)]				D.O.F.	1								0.05	10.2674
							Chi2	0.269873								0.06	10.4373
		Model Options														0.07	10.591
		Risk Type	Extra Risk				Model Parameters									0.08	10.7328
		BMR	0.1				# of Parameters	2								0.09	10.8657
		Confidence Level	0.95				Variable	Estimate	Std Error	Lower Conf	Upper Conf					0.1	10.9908
		Background	Estimated				a	-0.182289	0,260439727505586	-0.692741	0.328164					0.11	11.1104
							b	0.0146652	5.62574e+11	0.00363899	0.0256915					0.12	11.2249
		Model Data														0.13	11.3355
		Dependent Variable	[Custom]				Goodness of Fit									0.14	11.4424
		Independent Variable	[Custom]				Dose	Estimated Probability	Expected	Observed	Size	Scaled Residual				0.15	11.5467
		Total # of Observations	3				0	0.454554	22.7277	22	50	-0.206674				0.16	11.6483
							37.5	0.590893	29.5446	31	50	0.418613				0.17	11.748
							75	0.714554	35.7277	35	50	-0.227864				0.18	11.8458
																0.19	11.942
							Analysis of Deviance									0.2	12.0369
							Model	Log Likelihood	# of Parameters	Deviance	Test d.f.	P Value				0.21	12.1305
							Full Model	-98.0429	3	-	-	NA				0.22	12.2235
							Fitted Model	-98.1783	2	0.27084	1	0.602769				0.23	12.3158
							Reduced Model	-101.707	1	7.32882	2	0.0256193				0.24	12.4074
																0.25	12.4986
																0.26	12.5892
																0.27	12.6797
																0.28	12.7703
																0.29	12.8608
																0.3	12.9514
																0.31	13.042
																0.32	13.1328
																0.33	13.2241
																0.34	13.3158
																0.35	13.4079
																0.36	13.5008
																0.37	13.5943
																0.38	13.6885
																0.39	13.7839
																0.4	13.8804
																0.41	13.9778
																0.42	14.076
																0.43	14.1745
																0.44	14.2744
																0.45	14.3769
																0.46	14.4819
																0.47	14.5882
																0.48	14.695
																0.49	14.8025
																0.5	14.9118
																0.51	15.0225
																0.52	15.1353
																0.53	15.2523
																0.54	15.3742
																0.55	15.4986
																0.56	15.6237
																0.57	15.7509
																0.58	15.8821
																0.59	16.0171
																0.6	16.156
																0.61	16.2991
																0.62	16.4464
																0.63	16.5981
																0.64	16.7544
																0.65	16.9155
																0.66	17.0819
																0.67	17.2551
																0.68	17.4349
																0.69	17.6215
																0.7	17.8157
																0.71	18.0188
																0.72	18.2308
																0.73	18.4517
																0.74	18.6843
																0.75	18.9293
																0.76	19.1877
																0.77	19.4611
																0.78	19.7509
																0.79	20.0586
																0.8	20.3876
																0.81	20.7404
																0.82	21.1212
																0.83	21.5328
																0.84	21.9802
																0.85	22.4703
																0.86	23.0116
																0.87	23.6133
																0.88	24.288
																0.89	25.0553
																0.9	25.9369
																0.91	26.9687
																0.92	28.2024
																0.93	29.7138
																0.94	31.6333
																0.95	34.1897
																0.96	37.847
																0.97	43.7155
																0.98	-
																0.99	-

[truncated: 3 more sheets: freq-lnp-unrest-opt1, freq-pro-unrest-opt1, freq-qln-unrest-opt1]
