# Supplementary material for: Risk Assessment of Pulegone in Foods Based on Benchmark Dose–Response Modeling
Source: Foods. 2024 Sep 13;13(18):2906. doi: 10.3390/foods13182906 (PMC11430949; doi:10.3390/foods13182906)
Supplement: Supplementary file 1 [file foods-13-02906-s001.zip › Table S3 hepatocellular adenoma or carcinoma or hepatoblastoma (combined)_analysis.xlsx]

## Sheet: Hidden
Template Version	8				Models
Analysis Name	combined adenoma carcinoma				Cont Rest Frequentist	Cont Unrest Frequentist	Cont Bayesian	Cont MA	Cont MA Wts	Dicho Rest Frequentist	Dicho Unrest Frequentist	Dicho Bayesian	Dicho MA	Dicho MA Wts	Nested Rest	Nested Unrest
Analysis Description					1,1,2,1,1	2,0,1,0,0	2,2,2,2,2	2,2,2,2,2	0,0,0,0,0	1,1,2,1,0,1,2,2,1	0,0,1,0,1,0,1,1,0	0,0,0,0,0,0,0,0,0	0,0,0,0,0,0,0,0,0	0,0,0,0,0,0,0,0,0	1,2	0,2
Chosen Model Type	2	BMDS Version	BMDS 3.3.2						0,5,0,5,0
App Location	C:\Users\voigt\Documents\bmds332\bmds3.xlsm	Output Dir	C:\Users\voigt\Documents\bmds332
3	DataSets				enable	name	dType	range	mscomboDeg	mscomboBgType	mscomboBg	contAdvDir	maxDeg	OptionSets
0,0,1	DataSet Name1				-4146	DataSet Name1	3	$B$7:$D$14	1	1	-9999		2	Continuous	1
	[Add user notes here]				-4146	Mice study male	3	$B$16:$D$22	1	1	0		2	BMRType	1
	Dose	N	Incidence		1	hepatocellular adenoma or carcinoma or hepatoblastoma (combined)	3	$B$24:$D$30	1	1	0		2	BMRF	1
	[Custom]	[Custom]	[Custom]											Tail Prob	0.01
	0	50	22											ConfLevel	0.95
	37.5	50	31											Dist	1
	75	50	35											Variance	1
														PolyRest	1
														Background	0
	Mice study male
	[Add user notes here]													Dichotomous	1
	Dose	N	Incidence											RiskType	1
	[Custom]	[Custom]	[Custom]											BMR	0.1
	0	50	22											ConfLevel	0.95
	37.5	50	31											BackgroundType
	75	50	35											Background	-9999
	hepatocellular adenoma or carcinoma or hepatoblastoma (combined)													MSCombo	1
	[Add user notes here]													RiskType	1
	Dose	N	Incidence											BMR	0.1
	mg/kg day	[Custom]	[Custom]											ConfLevel	0.95
	0	50	29
	37.5	50	37											Nested	1
	75	50	42											RiskType	1
														BMR	0.1
														ConfLevel	0.95
														LSC	1
														BackgroundType	1
														Background	-9999
														Iterations	1000
														SeedType	1
														Seed	-9999
														Logic Settings
														TRUE
														FALSE
														3
														On	On	On	N/A	Unusable Bin	BMD not estimated
														On	On	On	N/A	Unusable Bin	BMDL not estimated
														Off	Off	Off	N/A	No Bin Change (Warning)	BMDU not estimated
														On	On	On	N/A	Unusable Bin	AIC not estimated
														On	Off	Off	0.05	Questionable Bin	Constant variance test failed (Test 2 p-value < 0,05)
														On	Off	Off	0.05	Questionable Bin	Non-constant variance test failed (Test 3 p-value < 0,05)
														On	On	On	0.1	Questionable Bin	Goodness of fit p-value < 0,1
														Off	On	Off	0.05	Questionable Bin	Goodness of fit p-value < 0,05
														On	On	On	20	Questionable Bin	BMD/BMDL ratio > 20
														On	On	On	3	No Bin Change (Warning)	BMD/BMDL ratio > 3
														On	On	On	2	Questionable Bin	|Residual for Dose Group Near BMD| > 2
														Off	Off	Off	N/A	No Bin Change (Warning)	BMDS output file included warning
														On	On	On	1	No Bin Change (Warning)	BMD higher than maximum dose
														On	On	On	1	No Bin Change (Warning)	BMDL higher than maximum dose
														On	On	On	3	No Bin Change (Warning)	BMD 3x lower than lowest non-zero dose
														On	On	On	3	No Bin Change (Warning)	BMDL 3x lower than lowest non-zero dose
														On	On	On	10	Questionable Bin	BMD 10x lower than lowest non-zero dose
														On	On	On	10	Questionable Bin	BMDL 10x lower than lowest non-zero dose
														On	On	On	2	No Bin Change (Warning)	|Residual at control| > 2
														On	Off	Off	1.5	No Bin Change (Warning)	Modeled control response std. dev. >|1,5| actual response std. dev.
														On	On	On	NA	Questionable Bin	d.f.=0, saturated model (Goodness of fit test cannot be calculated)
														Report Settings
														Continuous Input	1,1,1,1,1,1,1,1,1,1,1,1,1,1,1,1,1
														Continuous Output	1,1,1,1,1,1,1,1,1,1,1
														Dichotomous Input	1,1,1,1,1,1,1,1,1,1,1,1,1
														Dichotomous Output	1,1,1,1,1,1,1,1,1,1,1,1
														MSCombo Input	1,1,1,1,1
														MSCombo Output	1,1,1,1
														Nested Input	1,1,1,1,1,1,1,1,1,1,1,1,1,1,1
														Nested Output	1,1,1,1,1,1,1,1,1,1,1,1,1,1,1,1
														Print Data Page	1
														Print Info Page	1
														Print Summary Results	1
														Print Summary Chart	1
														Print Model Result	1
														Print Model Chart	1
														Print All Models	1

## Sheet: Summary
					BMDS 3.3.2
	hepatocellular adenoma or carcinoma or hepatoblastoma (combined)					combined adenoma carcinoma
	[Add user notes here]										Color Key
	Dose	N	Incidence			Analysis Description					Recommended frequentist model
	mg/kg day	[Custom]	[Custom]								Model averaging
	0	50	29
	37.5	50	37
	75	50	42
																		Standard Excel tools can be used to expand or modify graphs
	Option set #1 (Hover for details)		Scroll right to see summary plot ->
	Model	Analysis Type	Restriction	RiskType	BMRF	BMD	BMDL	BMDU	P Value	AIC	Unnormalized Log Posterior Probability	Scaled Residual for Dose Group near BMD	Scaled Residual for Control Dose Group	BMDS Recommendation	BMDS Recommendation Notes
	Dichotomous Hill	frequentist	Restricted	Extra Risk	0.1	13.5237	0	41.3772	NA	177.302	-	5.76568e-08	5.76568e-08	Unusable	BMD computation failed; lower limit includes zero_x000D_ BMDL not estimated_x000D_ d.f.=0, saturated model (Goodness of fit test cannot be calculated)
	Gamma	frequentist	Restricted	Extra Risk	0.1	8.37594	5.11428	48.6924	NA	175.302	-	1.73859e-08	1.73859e-08	Questionable	_x000D_ BMD 3x lower than lowest non-zero dose_x000D_ BMDL 3x lower than lowest non-zero dose_x000D_ d.f.=0, saturated model (Goodness of fit test cannot be calculated)
	Log-Logistic	frequentist	Restricted	Extra Risk	0.1	11.0503	2.80725	52.0087	NA	175.302	-	-1.20017e-07	-1.20017e-07	Questionable	_x000D_ BMD/BMDL ratio > 3_x000D_ BMD 3x lower than lowest non-zero dose_x000D_ BMDL 3x lower than lowest non-zero dose_x000D_ BMDL 10x lower than lowest non-zero dose_x000D_ d.f.=0, saturated model (Goodness of fit test cannot be calculated)
	Multistage Degree 2	frequentist	Restricted	Extra Risk	0.1	8.27852	5.1142	35.5506	NA	175.302	-	4.79649e-07	4.79649e-07	Questionable	_x000D_ BMD 3x lower than lowest non-zero dose_x000D_ BMDL 3x lower than lowest non-zero dose_x000D_ d.f.=0, saturated model (Goodness of fit test cannot be calculated)
	Multistage Degree 1	frequentist	Restricted	Extra Risk	0.1	8.19876	5.1141	18.9313	0.992113	173.302	-	0.00273452	0.00273452	Viable - Recommended	Lowest AIC_x000D_ _x000D_ BMD 3x lower than lowest non-zero dose_x000D_ BMDL 3x lower than lowest non-zero dose
	Weibull	frequentist	Restricted	Extra Risk	0.1	8.34943	5.11422	53.2727	NA	175.302	-	1.16097e-06	1.16097e-06	Questionable	_x000D_ BMD 3x lower than lowest non-zero dose_x000D_ BMDL 3x lower than lowest non-zero dose_x000D_ d.f.=0, saturated model (Goodness of fit test cannot be calculated)
	Logistic	frequentist	Unrestricted	Extra Risk	0.1	9.70517	6.66032	20.1401	0.890274	173.321	-	-0.0493677	-0.0493677	Viable - Alternate	_x000D_ BMD 3x lower than lowest non-zero dose_x000D_ BMDL 3x lower than lowest non-zero dose
	Log-Probit	frequentist	Unrestricted	Extra Risk	0.1	12.2432	0	49.6436	NA	175.302	-	1.57357e-07	1.57357e-07	Unusable	BMD computation failed; lower limit includes zero_x000D_ BMDL not estimated_x000D_ BMD 3x lower than lowest non-zero dose_x000D_ d.f.=0, saturated model (Goodness of fit test cannot be calculated)
	Probit	frequentist	Unrestricted	Extra Risk	0.1	10.1384	7.13539	20.5499	0.848629	173.338	-	-0.0723581	-0.0723581	Viable - Alternate	_x000D_ BMD 3x lower than lowest non-zero dose_x000D_ BMDL 3x lower than lowest non-zero dose
	Quantal Linear	frequentist	Unrestricted	Extra Risk	0.1	8.19876	5.11418	18.9313	0.992113	173.302	-	0.00273452	0.00273452	Viable - Recommended	Lowest AIC_x000D_ _x000D_ BMD 3x lower than lowest non-zero dose_x000D_ BMDL 3x lower than lowest non-zero dose

## Sheet: Abbreviations
Abbreviations
	Analysis Type	Term	Abbreviation
	Dichotomous	Dichotomous Hill	dhl
		Gamma	gam
		Logistic	log
		Log-Logistic	lnl
		Log-Probit	lnp
		Multistage	mst
		Probit	pro
		Quantal Linear	qln
		Weibull	wei
	Continuous	Exponential	exp
		Hill	hil
		Linear	lin
		Polynomial	ply
		Power	pow
	Multi-tumor (MS_Combo)	MS_Combo	msc
	Dichotomous-Nested	Nested Logistic	nln
	Model Averaging	Bayesian Model Averaging	bma
	All	Dataset	dset
		Bayesian	bayes
		Frequentist	freq
		Option Set	opt
		Restricted	rest
		Unrestricted	unrest

## Sheet: freq-dhl-rest-opt1
				Dichotomous Results
					BMDS 3.3.2
		Return to Summary				Scroll right to see BMD Cumulative Distribution Function (CDF) table →
						Scroll down to see Dose Response Plot ↓
	User Input					Model Results									CDF
		Info					Benchmark Dose									Percentiles	BMD
		Model	Dichotomous Hill				BMD	13.5237								0	0
		Model Restriction	Restricted				BMDL	0								0.01	0
		Dataset Name	hepatocellular adenoma or carcinoma or hepatoblastoma (combined)				BMDU	41.3772								0.02	0
		User notes	[Add user notes here]				AIC	177.302								0.03	0
							P-value	NA								0.04	0
		Dose-Response Model	P[dose] = g +(v-v*g)/[1+exp(-a-b*Log(dose))]				D.O.F.	-1								0.05	0
							Chi2	1.31804e-14								0.06	0
		Model Options														0.07	0
		Risk Type	Extra Risk				Model Parameters									0.08	0
		BMR	0.1				# of Parameters	4								0.09	0
		Confidence Level	0.95				Variable	Estimate	Std Error	Lower Conf	Upper Conf					0.1	0
		Background	Estimated				g	0.58	1.51591e+12	0.550289	0.609711					0.11	0.000690662
							v	0.830917	125921907600196	-1.63711	3.29894					0.12	0.00520784
		Model Data					a	-6.64347	432016683550271	-91.3172	78.0302					0.13	0.039269
		Dependent Variable	mg/kg day				b	1.78708	143098057211238	-26.2596	29.8338					0.14	0.296103
		Independent Variable	[Custom]													0.15	1.31321
		Total # of Observations	3				Goodness of Fit									0.16	1.57181
							Dose	Estimated Probability	Expected	Observed	Size	Scaled Residual				0.17	1.81545
							0	0.58	29	29	50	5.76568e-08				0.18	2.04691
							37.5	0.74	37	37	50	-8.10447e-08				0.19	2.26794
							75	0.84	42	42	50	5.73398e-08				0.2	2.48062
																0.21	3.80875
							Analysis of Deviance									0.22	3.89168
							Model	Log Likelihood	# of Parameters	Deviance	Test d.f.	P Value				0.23	4.00409
							Full Model	-84.6509	3	-	-	NA				0.24	4.09167
							Fitted Model	-84.6509	4	0	-1	NA				0.25	4.17649
							Reduced Model	-88.943	1	8.58412	2	0.0136768				0.26	4.27152
																0.27	4.35776
																0.28	4.44248
																0.29	4.54043
																0.3	4.65717
																0.31	4.75429
																0.32	4.84811
																0.33	4.95183
																0.34	5.07078
																0.35	5.2166
																0.36	5.45423
																0.37	5.85826
																0.38	6.27826
																0.39	6.69008
																0.4	7.10455
																0.41	7.54344
																0.42	7.98305
																0.43	8.41126
																0.44	8.83693
																0.45	9.32278
																0.46	9.76151
																0.47	10.3313
																0.48	11.091
																0.49	12.4527
																0.5	13.5237
																0.51	13.8789
																0.52	31.2973
																0.53	33.2288
																0.54	33.4872
																0.55	33.6141
																0.56	33.6697
																0.57	33.7171
																0.58	33.7586
																0.59	33.7947
																0.6	33.826
																0.61	33.8532
																0.62	33.8768
																0.63	33.8973
																0.64	33.9154
																0.65	33.9316
																0.66	33.9464
																0.67	33.9606
																0.68	33.9745
																0.69	33.9889
																0.7	34.0043
																0.71	34.0213
																0.72	34.0403
																0.73	34.0622
																0.74	34.0872
																0.75	34.1162
																0.76	34.1496
																0.77	34.188
																0.78	34.232
																0.79	34.2821
																0.8	35.1334
																0.81	35.2666
																0.82	35.3428
																0.83	35.4247
																0.84	35.5749
																0.85	35.8519
																0.86	36.2143
																0.87	36.5277
																0.88	36.781
																0.89	37.008
																0.9	37.2205
																0.91	37.3678
																0.92	37.5306
																0.93	37.8136
																0.94	39.7104
																0.95	41.3772
																0.96	45.2244
																0.97	49.8013
																0.98	53.6597
																0.99	-

## Sheet: freq-gam-rest-opt1
				Dichotomous Results
					BMDS 3.3.2
		Return to Summary				Scroll right to see BMD Cumulative Distribution Function (CDF) table →
						Scroll down to see Dose Response Plot ↓
	User Input					Model Results									CDF
		Info					Benchmark Dose									Percentiles	BMD
		Model	Gamma				BMD	8.37594								0	0
		Model Restriction	Restricted				BMDL	5.11428								0.01	0
		Dataset Name	hepatocellular adenoma or carcinoma or hepatoblastoma (combined)				BMDU	48.6924								0.02	0
		User notes	[Add user notes here]				AIC	175.302								0.03	4.83953
							P-value	NA								0.04	4.98784
		Dose-Response Model	P[dose]= g+(1-g)*CumGamma[b*dose,a]				D.O.F.	0								0.05	5.11428
							Chi2	7.1793e-14								0.06	5.22639
		Model Options														0.07	5.32832
		Risk Type	Extra Risk				Model Parameters									0.08	5.42263
		BMR	0.1				# of Parameters	3								0.09	5.511
		Confidence Level	0.95				Variable	Estimate	Std Error	Lower Conf	Upper Conf					0.1	5.59454
		Background	Estimated				g	0.58	1.51625e+12	0.550282	0.609718					0.11	5.67428
							a	1.01392	141520773140618	-1.75983	3.78768					0.12	5.75095
		Model Data					b	0.0130816	2.38976e+12	-0.0337569	0.0599201					0.13	5.8249
		Dependent Variable	mg/kg day													0.14	5.89649
		Independent Variable	[Custom]				Goodness of Fit									0.15	5.96626
		Total # of Observations	3				Dose	Estimated Probability	Expected	Observed	Size	Scaled Residual				0.16	6.03443
							0	0.58	29	29	50	1.73859e-08				0.17	6.10124
							37.5	0.74	37	37	50	-2.14352e-07				0.18	6.16674
							75	0.84	42	42	50	1.59824e-07				0.19	6.23129
																0.2	6.29491
							Analysis of Deviance									0.21	6.35782
							Model	Log Likelihood	# of Parameters	Deviance	Test d.f.	P Value				0.22	6.42004
							Full Model	-84.6509	3	-	-	NA				0.23	6.48181
							Fitted Model	-84.6509	3	5.68434e-14	0	NA				0.24	6.54313
							Reduced Model	-88.943	1	8.58412	2	0.0136768				0.25	6.60414
																0.26	6.66483
																0.27	6.72541
																0.28	6.78587
																0.29	6.8463
																0.3	6.90671
																0.31	6.96717
																0.32	7.02782
																0.33	7.08864
																0.34	7.14965
																0.35	7.2108
																0.36	7.27236
																0.37	7.33443
																0.38	7.39697
																0.39	7.45998
																0.4	7.52347
																0.41	7.58753
																0.42	7.65206
																0.43	7.71746
																0.44	7.78403
																0.45	7.85171
																0.46	7.91938
																0.47	7.98639
																0.48	8.06379
																0.49	8.14186
																0.5	8.37594
																0.51	8.8255
																0.52	9.26915
																0.53	9.77116
																0.54	10.2378
																0.55	10.7219
																0.56	11.2083
																0.57	11.7019
																0.58	12.2002
																0.59	12.7114
																0.6	13.223
																0.61	13.7351
																0.62	14.2615
																0.63	14.7879
																0.64	15.3279
																0.65	15.872
																0.66	16.4256
																0.67	16.9875
																0.68	17.5602
																0.69	18.1415
																0.7	18.7341
																0.71	19.3415
																0.72	19.9597
																0.73	20.5928
																0.74	21.2392
																0.75	21.9052
																0.76	22.5915
																0.77	23.2957
																0.78	24.0252
																0.79	24.7799
																0.8	25.5647
																0.81	26.3747
																0.82	27.2331
																0.83	28.134
																0.84	29.0801
																0.85	30.079
																0.86	31.1527
																0.87	32.2837
																0.88	33.5438
																0.89	34.9267
																0.9	36.4513
																0.91	38.1602
																0.92	40.0726
																0.93	42.5573
																0.94	45.3099
																0.95	48.6924
																0.96	55.3531
																0.97	58.8379
																0.98	-
																0.99	-

## Sheet: freq-lnl-rest-opt1
				Dichotomous Results
					BMDS 3.3.2
		Return to Summary				Scroll right to see BMD Cumulative Distribution Function (CDF) table →
						Scroll down to see Dose Response Plot ↓
	User Input					Model Results									CDF
		Info					Benchmark Dose									Percentiles	BMD
		Model	Log-Logistic				BMD	11.0503								0	0
		Model Restriction	Restricted				BMDL	2.80725								0.01	0
		Dataset Name	hepatocellular adenoma or carcinoma or hepatoblastoma (combined)				BMDU	52.0087								0.02	0
		User notes	[Add user notes here]				AIC	175.302								0.03	2.55288
							P-value	NA								0.04	2.68925
		Dose-Response Model	P[dose] = g+(1-g)/[1+exp(-a-b*Log(dose))]				D.O.F.	0								0.05	2.80725
							Chi2	1.45804e-14								0.06	2.91248
		Model Options														0.07	3.00943
		Risk Type	Extra Risk				Model Parameters									0.08	3.09959
		BMR	0.1				# of Parameters	3								0.09	3.18515
		Confidence Level	0.95				Variable	Estimate	Std Error	Lower Conf	Upper Conf					0.1	3.26628
		Background	Estimated				g	0.58	1.51624e+12	0.550282	0.609718					0.11	3.3447
							a	-5.56277	494058074018437	-15.2461	4.12059					0.12	3.42055
		Model Data					b	1.40088	120147667580712	-0.953972	3.75573					0.13	3.49447
		Dependent Variable	mg/kg day													0.14	3.56648
		Independent Variable	[Custom]				Goodness of Fit									0.15	3.63753
		Total # of Observations	3				Dose	Estimated Probability	Expected	Observed	Size	Scaled Residual				0.16	3.70738
							0	0.58	29	29	50	-1.20017e-07				0.17	3.77664
							37.5	0.74	37	37	50	-8.32236e-09				0.18	3.84512
							75	0.84	42	42	50	1.03458e-08				0.19	3.91352
																0.2	3.98168
							Analysis of Deviance									0.21	4.04977
							Model	Log Likelihood	# of Parameters	Deviance	Test d.f.	P Value				0.22	4.11822
							Full Model	-84.6509	3	-	-	NA				0.23	4.18711
							Fitted Model	-84.6509	3	0	0	NA				0.24	4.25678
							Reduced Model	-88.943	1	8.58412	2	0.0136768				0.25	4.32737
																0.26	4.3992
																0.27	4.47258
																0.28	4.54783
																0.29	4.62596
																0.3	4.70711
																0.31	4.79241
																0.32	4.8829
																0.33	4.98135
																0.34	5.09204
																0.35	5.22494
																0.36	5.4056
																0.37	5.76345
																0.38	6.16271
																0.39	6.56763
																0.4	6.96822
																0.41	7.37113
																0.42	7.77569
																0.43	8.18342
																0.44	8.59489
																0.45	9.00325
																0.46	9.4105
																0.47	9.82357
																0.48	10.2373
																0.49	10.6648
																0.5	11.0503
																0.51	11.445
																0.52	11.8523
																0.53	12.2967
																0.54	12.718
																0.55	13.1406
																0.56	13.5622
																0.57	13.9912
																0.58	14.422
																0.59	14.8566
																0.6	15.2925
																0.61	15.7403
																0.62	16.1864
																0.63	16.6389
																0.64	17.1002
																0.65	17.5626
																0.66	18.0347
																0.67	18.5181
																0.68	19.0055
																0.69	19.5038
																0.7	20.0159
																0.71	20.5348
																0.72	21.0691
																0.73	21.6171
																0.74	22.1819
																0.75	22.7647
																0.76	23.3643
																0.77	23.9876
																0.78	24.6342
																0.79	25.3101
																0.8	26.015
																0.81	26.7555
																0.82	27.5364
																0.83	28.3642
																0.84	29.2461
																0.85	30.1901
																0.86	31.2102
																0.87	32.3207
																0.88	33.5409
																0.89	34.8966
																0.9	36.4286
																0.91	38.1951
																0.92	40.2869
																0.93	42.8727
																0.94	46.319
																0.95	52.0087
																0.96	66.64
																0.97	68.1709
																0.98	69.4224
																0.99	-

## Sheet: freq-mst2-rest-opt1
				Dichotomous Results
					BMDS 3.3.2
		Return to Summary				Scroll right to see BMD Cumulative Distribution Function (CDF) table →
						Scroll down to see Dose Response Plot ↓
	User Input					Model Results									CDF
		Info					Benchmark Dose									Percentiles	BMD
		Model	Multistage degree 2				BMD	8.27852								0	0
		Model Restriction	Restricted				BMDL	5.1142								0.01	0
		Dataset Name	hepatocellular adenoma or carcinoma or hepatoblastoma (combined)				BMDU	35.5506								0.02	0
		User notes	[Add user notes here]				AIC	175.302								0.03	4.83966
							P-value	NA								0.04	4.98769
		Dose-Response Model	P[dose] = g + (1-g)*[1-exp(-b1*dose^1-b2*dose^2 - ...)]				D.O.F.	0								0.05	5.1142
							Chi2	2.7415e-12								0.06	5.22635
		Model Options					Slope Factor	0.0195534								0.07	5.32829
		Risk Type	Extra Risk													0.08	5.42252
		BMR	0.1				Model Parameters									0.09	5.51085
		Confidence Level	0.95				# of Parameters	3								0.1	5.59458
		Background	Estimated				Variable	Estimate	Std Error	Lower Conf	Upper Conf					0.11	5.6744
							g	0.58	1.45974e+12	0.55139	0.60861					0.12	5.75084
		Model Data					b1	0.0127095	0,399375238609877	-0.770052	0.795471					0.13	5.82483
		Dependent Variable	mg/kg day				b2	2.10977e-06	0,237198350932063	-0.464898	0.464902					0.14	5.89658
		Independent Variable	[Custom]													0.15	5.96625
		Total # of Observations	3				Goodness of Fit									0.16	6.03442
							Dose	Estimated Probability	Expected	Observed	Size	Scaled Residual				0.17	6.10116
							0	0.58	29	29	50	4.79649e-07				0.18	6.16672
							37.5	0.74	37	37	50	-1.32728e-06				0.19	6.23118
							75	0.84	42	42	50	8.65895e-07				0.2	6.29483
																0.21	6.3577
							Analysis of Deviance									0.22	6.41994
							Model	Log Likelihood	# of Parameters	Deviance	Test d.f.	P Value				0.23	6.48163
							Full Model	-84.6509	3	-	-	NA				0.24	6.54308
							Fitted Model	-84.6509	3	2.72848e-12	0	NA				0.25	6.60422
							Reduced Model	-88.943	1	8.58412	2	0.0136768				0.26	6.66506
																0.27	6.7256
																0.28	6.78603
																0.29	6.84634
																0.3	6.90659
																0.31	6.9666
																0.32	7.0268
																0.33	7.08784
																0.34	7.14948
																0.35	7.21095
																0.36	7.27212
																0.37	7.33372
																0.38	7.39607
																0.39	7.45904
																0.4	7.52279
																0.41	7.58728
																0.42	7.65214
																0.43	7.71699
																0.44	7.78289
																0.45	7.85087
																0.46	7.92025
																0.47	7.98607
																0.48	8.04739
																0.49	8.14172
																0.5	8.27852
																0.51	8.49191
																0.52	8.72715
																0.53	8.96539
																0.54	9.23006
																0.55	9.4919
																0.56	9.77581
																0.57	10.0747
																0.58	10.384
																0.59	10.7143
																0.6	11.0606
																0.61	11.4221
																0.62	11.8119
																0.63	12.218
																0.64	12.6524
																0.65	13.1103
																0.66	13.5979
																0.67	14.1113
																0.68	14.6573
																0.69	15.2333
																0.7	15.8465
																0.71	16.4954
																0.72	17.1823
																0.73	17.9036
																0.74	18.6665
																0.75	19.4709
																0.76	20.3168
																0.77	21.2018
																0.78	22.1316
																0.79	23.0998
																0.8	24.111
																0.81	25.164
																0.82	26.0441
																0.83	26.6754
																0.84	27.2329
																0.85	27.7667
																0.86	28.2987
																0.87	28.8411
																0.88	29.4091
																0.89	30.012
																0.9	30.6627
																0.91	31.38
																0.92	32.1848
																0.93	33.113
																0.94	34.2055
																0.95	35.5506
																0.96	37.2962
																0.97	39.7549
																0.98	-
																0.99	-

## Sheet: freq-mst1-rest-opt1
				Dichotomous Results
					BMDS 3.3.2
		Return to Summary				Scroll right to see BMD Cumulative Distribution Function (CDF) table →
						Scroll down to see Dose Response Plot ↓
	User Input					Model Results									CDF
		Info					Benchmark Dose									Percentiles	BMD
		Model	Multistage degree 1				BMD	8.19876								0	0
		Model Restriction	Restricted				BMDL	5.1141								0.01	0
		Dataset Name	hepatocellular adenoma or carcinoma or hepatoblastoma (combined)				BMDU	18.9313								0.02	0
		User notes	[Add user notes here]				AIC	173.302								0.03	4.83931
							P-value	0.992113								0.04	4.98774
		Dose-Response Model	P[dose] = g + (1-g)*[1-exp(-b1*dose^1-b2*dose^2 - ...)]				D.O.F.	1								0.05	5.1141
							Chi2	9.7723e-05								0.06	5.22623
		Model Options					Slope Factor	0.0195538								0.07	5.32814
		Risk Type	Extra Risk													0.08	5.4225
		BMR	0.1				Model Parameters									0.09	5.5109
		Confidence Level	0.95				# of Parameters	2								0.1	5.59442
		Background	Estimated				Variable	Estimate	Std Error	Lower Conf	Upper Conf					0.11	5.67418
							g	0.579809	1.45772e+12	0.551238	0.60838					0.12	5.75082
		Model Data					b1	0.0128508	0,338079979783246	-0.649774	0.675475					0.13	5.82472
		Dependent Variable	mg/kg day													0.14	5.89628
		Independent Variable	[Custom]				Goodness of Fit									0.15	5.96607
		Total # of Observations	3				Dose	Estimated Probability	Expected	Observed	Size	Scaled Residual				0.16	6.03422
							0	0.579809	28.9905	29	50	0.00273452				0.17	6.10099
							37.5	0.740488	37.0244	37	50	-0.00786464				0.18	6.16646
							75	0.839724	41.9862	42	50	0.0053285				0.19	6.23105
																0.2	6.29474
							Analysis of Deviance									0.21	6.35759
							Model	Log Likelihood	# of Parameters	Deviance	Test d.f.	P Value				0.22	6.41972
							Full Model	-84.6509	3	-	-	NA				0.23	6.48149
							Fitted Model	-84.651	2	9.77114e-05	1	0.992113				0.24	6.54285
							Reduced Model	-88.943	1	8.58412	2	0.0136768				0.25	6.60388
																0.26	6.66458
																0.27	6.72518
																0.28	6.78568
																0.29	6.846
																0.3	6.90598
																0.31	6.966
																0.32	7.02639
																0.33	7.08706
																0.34	7.14816
																0.35	7.20971
																0.36	7.27149
																0.37	7.33333
																0.38	7.39555
																0.39	7.45846
																0.4	7.52196
																0.41	7.586
																0.42	7.65047
																0.43	7.71582
																0.44	7.78252
																0.45	7.84997
																0.46	7.91693
																0.47	7.98367
																0.48	8.05281
																0.49	8.12504
																0.5	8.19876
																0.51	8.27328
																0.52	8.34877
																0.53	8.42486
																0.54	8.50182
																0.55	8.58011
																0.56	8.65975
																0.57	8.7418
																0.58	8.82621
																0.59	8.91237
																0.6	9.00018
																0.61	9.09068
																0.62	9.18392
																0.63	9.28
																0.64	9.37892
																0.65	9.48057
																0.66	9.58511
																0.67	9.69316
																0.68	9.80501
																0.69	9.92119
																0.7	10.0417
																0.71	10.1667
																0.72	10.2971
																0.73	10.4331
																0.74	10.5748
																0.75	10.724
																0.76	10.8807
																0.77	11.0452
																0.78	11.2185
																0.79	11.4022
																0.8	11.5978
																0.81	11.8059
																0.82	12.0285
																0.83	12.2683
																0.84	12.5273
																0.85	12.8083
																0.86	13.1157
																0.87	13.4548
																0.88	13.8317
																0.89	14.2548
																0.9	14.735
																0.91	15.2884
																0.92	15.9382
																0.93	16.7189
																0.94	17.6853
																0.95	18.9313
																0.96	20.6375
																0.97	23.2086
																0.98	-
																0.99	-

## Sheet: freq-wei-rest-opt1
				Dichotomous Results
					BMDS 3.3.2
		Return to Summary				Scroll right to see BMD Cumulative Distribution Function (CDF) table →
						Scroll down to see Dose Response Plot ↓
	User Input					Model Results									CDF
		Info					Benchmark Dose									Percentiles	BMD
		Model	Weibull				BMD	8.34943								0	0
		Model Restriction	Restricted				BMDL	5.11422								0.01	0
		Dataset Name	hepatocellular adenoma or carcinoma or hepatoblastoma (combined)				BMDU	53.2727								0.02	4.65359
		User notes	[Add user notes here]				AIC	175.302								0.03	4.8396
							P-value	NA								0.04	4.9878
		Dose-Response Model	P[dose] = g + (1-g)*[1-exp(-b*dose^a)]				D.O.F.	0								0.05	5.11422
							Chi2	1.63977e-11								0.06	5.22633
		Model Options														0.07	5.32831
		Risk Type	Extra Risk				Model Parameters									0.08	5.42257
		BMR	0.1				# of Parameters	3								0.09	5.51093
		Confidence Level	0.95				Variable	Estimate	Std Error	Lower Conf	Upper Conf					0.1	5.59457
		Background	Estimated				g	0.58	1.51587e+12	0.550289	0.60971					0.11	5.67429
							a	1.0089	0,900869107183651	-0.756775	2.77457					0.12	5.75093
		Model Data					b	0.0123829	0,349661527312185	-0.672941	0.697707					0.13	5.82487
		Dependent Variable	mg/kg day													0.14	5.89643
		Independent Variable	[Custom]				Goodness of Fit									0.15	5.96624
		Total # of Observations	3				Dose	Estimated Probability	Expected	Observed	Size	Scaled Residual				0.16	6.03438
							0	0.58	29	29	50	1.16097e-06				0.17	6.10117
							37.5	0.74	37	37	50	-3.18557e-06				0.18	6.16673
							75	0.84	42	42	50	2.21404e-06				0.19	6.23124
																0.2	6.29487
							Analysis of Deviance									0.21	6.35779
							Model	Log Likelihood	# of Parameters	Deviance	Test d.f.	P Value				0.22	6.42008
							Full Model	-84.6509	3	-	-	NA				0.23	6.48187
							Fitted Model	-84.6509	3	1.63709e-11	0	NA				0.24	6.54319
							Reduced Model	-88.943	1	8.58412	2	0.0136768				0.25	6.60415
																0.26	6.66479
																0.27	6.72539
																0.28	6.7859
																0.29	6.84636
																0.3	6.90673
																0.31	6.96718
																0.32	7.02771
																0.33	7.0884
																0.34	7.14935
																0.35	7.21055
																0.36	7.27214
																0.37	7.33411
																0.38	7.3966
																0.39	7.4597
																0.4	7.52338
																0.41	7.58753
																0.42	7.65218
																0.43	7.7178
																0.44	7.78446
																0.45	7.85203
																0.46	7.91926
																0.47	7.98818
																0.48	8.05472
																0.49	8.12499
																0.5	8.34943
																0.51	8.6964
																0.52	9.12179
																0.53	9.53154
																0.54	9.95208
																0.55	10.368
																0.56	10.7891
																0.57	11.214
																0.58	11.6555
																0.59	12.0945
																0.6	12.5501
																0.61	13.0065
																0.62	13.4744
																0.63	13.9538
																0.64	14.4362
																0.65	14.9356
																0.66	15.4428
																0.67	15.9614
																0.68	16.4933
																0.69	17.0372
																0.7	17.6001
																0.71	18.1762
																0.72	18.7681
																0.73	19.3827
																0.74	20.0156
																0.75	20.6699
																0.76	21.3495
																0.77	22.0577
																0.78	22.7939
																0.79	23.5656
																0.8	24.3743
																0.81	25.2235
																0.82	26.1211
																0.83	27.0712
																0.84	28.0859
																0.85	29.1728
																0.86	30.3426
																0.87	31.6148
																0.88	33.0107
																0.89	34.5545
																0.9	36.2932
																0.91	38.2816
																0.92	40.618
																0.93	43.4748
																0.94	47.2268
																0.95	53.2727
																0.96	68.0401
																0.97	69.0392
																0.98	70.0333
																0.99	-

## Sheet: freq-log-unrest-opt1
				Dichotomous Results
					BMDS 3.3.2
		Return to Summary				Scroll right to see BMD Cumulative Distribution Function (CDF) table →
						Scroll down to see Dose Response Plot ↓
	User Input					Model Results									CDF
		Info					Benchmark Dose									Percentiles	BMD
		Model	Logistic				BMD	9.70517								0	0
		Model Restriction	Unrestricted				BMDL	6.66032								0.01	0
		Dataset Name	hepatocellular adenoma or carcinoma or hepatoblastoma (combined)				BMDU	20.1401								0.02	0
		User notes	[Add user notes here]				AIC	173.321								0.03	6.37552
							P-value	0.890274								0.04	6.5297
		Dose-Response Model	P[dose] = 1/[1+exp(-a-b*dose)]				D.O.F.	1								0.05	6.66032
							Chi2	0.0190323								0.06	6.7754
		Model Options														0.07	6.87936
		Risk Type	Extra Risk				Model Parameters									0.08	6.97525
		BMR	0.1				# of Parameters	2								0.09	7.06492
		Confidence Level	0.95				Variable	Estimate	Std Error	Lower Conf	Upper Conf					0.1	7.14928
		Background	Estimated				a	0.336919	0,26797117959972	-0.188295	0.862133					0.11	7.2297
							b	0.0179619	6.34401e+11	0.0055279	0.030396					0.12	7.30648
		Model Data														0.13	7.38059
		Dependent Variable	mg/kg day				Goodness of Fit									0.14	7.45216
		Independent Variable	[Custom]				Dose	Estimated Probability	Expected	Observed	Size	Scaled Residual				0.15	7.52176
		Total # of Observations	3				0	0.583442	29.1721	29	50	-0.0493677				0.16	7.58945
							37.5	0.733116	36.6558	37	50	0.110043				0.17	7.65584
							75	0.843442	42.1721	42	50	-0.0669751				0.18	7.72082
																0.19	7.7848
							Analysis of Deviance									0.2	7.84775
							Model	Log Likelihood	# of Parameters	Deviance	Test d.f.	P Value				0.21	7.90985
							Full Model	-84.6509	3	-	-	NA				0.22	7.97132
							Fitted Model	-84.6605	2	0.0190712	1	0.890163				0.23	8.03207
							Reduced Model	-88.943	1	8.58412	2	0.0136768				0.24	8.09238
																0.25	8.15229
																0.26	8.21181
																0.27	8.27119
																0.28	8.33035
																0.29	8.3894
																0.3	8.44853
																0.31	8.50769
																0.32	8.5669
																0.33	8.62618
																0.34	8.68542
																0.35	8.74492
																0.36	8.80497
																0.37	8.86546
																0.38	8.92638
																0.39	8.9877
																0.4	9.04938
																0.41	9.11158
																0.42	9.17441
																0.43	9.23778
																0.44	9.30187
																0.45	9.36673
																0.46	9.43231
																0.47	9.49887
																0.48	9.56658
																0.49	9.63535
																0.5	9.70517
																0.51	9.77589
																0.52	9.84773
																0.53	9.92127
																0.54	9.99662
																0.55	10.0734
																0.56	10.1514
																0.57	10.2306
																0.58	10.3117
																0.59	10.395
																0.6	10.4803
																0.61	10.568
																0.62	10.6579
																0.63	10.7506
																0.64	10.846
																0.65	10.9444
																0.66	11.0458
																0.67	11.1505
																0.68	11.2586
																0.69	11.3706
																0.7	11.4869
																0.71	11.6079
																0.72	11.7342
																0.73	11.866
																0.74	12.0033
																0.75	12.1473
																0.76	12.2985
																0.77	12.4578
																0.78	12.6261
																0.79	12.8042
																0.8	12.9935
																0.81	13.1954
																0.82	13.4113
																0.83	13.6435
																0.84	13.8946
																0.85	14.1682
																0.86	14.4669
																0.87	14.7962
																0.88	15.1621
																0.89	15.5737
																0.9	16.0411
																0.91	16.5805
																0.92	17.2144
																0.93	17.9762
																0.94	18.9205
																0.95	20.1401
																0.96	21.8121
																0.97	24.3323
																0.98	-
																0.99	-

[truncated: 3 more sheets: freq-lnp-unrest-opt1, freq-pro-unrest-opt1, freq-qln-unrest-opt1]
