# Supplementary material for: Risk Assessment of Pulegone in Foods Based on Benchmark Dose–Response Modeling
Source: Foods. 2024 Sep 13;13(18):2906. doi: 10.3390/foods13182906 (PMC11430949; doi:10.3390/foods13182906)
Supplement: Supplementary file 1 [file foods-13-02906-s001.zip › Table S4 clear cell focus - female mice.xlsx]

## Sheet: Hidden
Template Version	8				Models
Analysis Name	clear cell focus female mice				Cont Rest Frequentist	Cont Unrest Frequentist	Cont Bayesian	Cont MA	Cont MA Wts	Dicho Rest Frequentist	Dicho Unrest Frequentist	Dicho Bayesian	Dicho MA	Dicho MA Wts	Nested Rest	Nested Unrest
Analysis Description					1,1,2,1,1	2,0,1,0,0	2,2,2,2,2	2,2,2,2,2	0,0,0,0,0	1,1,2,1,0,1,2,2,1	0,0,1,0,1,0,1,1,0	0,0,0,0,0,0,0,0,0	0,0,0,0,0,0,0,0,0	0,0,0,0,0,0,0,0,0	1,2	0,2
Chosen Model Type	2	BMDS Version	BMDS 3.3.2						0,5,0,5,0
App Location	C:\Users\voigt\Downloads\bmds332\bmds332\bmds3.xlsm	Output Dir	C:\Users\voigt\Downloads\bmds332\bmds332
1	DataSets				enable	name	dType	range	mscomboDeg	mscomboBgType	mscomboBg	contAdvDir	maxDeg	OptionSets
1	clear cell focus				1	clear cell focus	3	$B$7:$D$14	1	1	0		3	Continuous	1
	female mice study													BMRType	1
	Dose	N	Incidence											BMRF	1
	mg/kg b.w./day	[Custom]	[Custom]											Tail Prob	0.01
	0	49	0											ConfLevel	0.95
	37.5	50	6											Dist	1
	75	50	23											Variance	1
	150	50	32											PolyRest	1
														Background	0
														Dichotomous	1
														RiskType	1
														BMR	0.1
														ConfLevel	0.95
														BackgroundType
														Background	-9999
														MSCombo	1
														RiskType	1
														BMR	0.1
														ConfLevel	0.95
														Nested	1
														RiskType	1
														BMR	0.1
														ConfLevel	0.95
														LSC	1
														BackgroundType	1
														Background	-9999
														Iterations	1000
														SeedType	1
														Seed	-9999
														Logic Settings
														TRUE
														FALSE
														3
														On	On	On	N/A	Unusable Bin	BMD not estimated
														On	On	On	N/A	Unusable Bin	BMDL not estimated
														Off	Off	Off	N/A	No Bin Change (Warning)	BMDU not estimated
														On	On	On	N/A	Unusable Bin	AIC not estimated
														On	Off	Off	0.05	Questionable Bin	Constant variance test failed (Test 2 p-value < 0.05)
														On	Off	Off	0.05	Questionable Bin	Non-constant variance test failed (Test 3 p-value < 0.05)
														On	On	On	0.1	Questionable Bin	Goodness of fit p-value < 0.1
														Off	On	Off	0.05	Questionable Bin	Goodness of fit p-value < 0.05
														On	On	On	20	Questionable Bin	BMD/BMDL ratio > 20
														On	On	On	3	No Bin Change (Warning)	BMD/BMDL ratio > 3
														On	On	On	2	Questionable Bin	|Residual for Dose Group Near BMD| > 2
														Off	Off	Off	N/A	No Bin Change (Warning)	BMDS output file included warning
														On	On	On	1	No Bin Change (Warning)	BMD higher than maximum dose
														On	On	On	1	No Bin Change (Warning)	BMDL higher than maximum dose
														On	On	On	3	No Bin Change (Warning)	BMD 3x lower than lowest non-zero dose
														On	On	On	3	No Bin Change (Warning)	BMDL 3x lower than lowest non-zero dose
														On	On	On	10	Questionable Bin	BMD 10x lower than lowest non-zero dose
														On	On	On	10	Questionable Bin	BMDL 10x lower than lowest non-zero dose
														On	On	On	2	No Bin Change (Warning)	|Residual at control| > 2
														On	Off	Off	1.5	No Bin Change (Warning)	Modeled control response std. dev. >|1.5| actual response std. dev.
														On	On	On	NA	Questionable Bin	d.f.=0, saturated model (Goodness of fit test cannot be calculated)
														Report Settings
														Continuous Input	1,1,1,1,1,1,1,1,1,1,1,1,1,1,1,1,1
														Continuous Output	1,1,1,1,1,1,1,1,1,1,1
														Dichotomous Input	1,1,1,1,1,1,1,1,1,1,1,1,1
														Dichotomous Output	1,1,1,1,1,1,1,1,1,1,1,1
														MSCombo Input	1,1,1,1,1
														MSCombo Output	1,1,1,1
														Nested Input	1,1,1,1,1,1,1,1,1,1,1,1,1,1,1
														Nested Output	1,1,1,1,1,1,1,1,1,1,1,1,1,1,1,1
														Print Data Page	1
														Print Info Page	1
														Print Summary Results	1
														Print Summary Chart	1
														Print Model Result	1
														Print Model Chart	1
														Print All Models	1

## Sheet: Summary
					BMDS 3.3.2
	clear cell focus					clear cell focus female mice
	female mice study										Color Key
	Dose	N	Incidence			Analysis Description					Recommended frequentist model
	mg/kg b.w./day	[Custom]	[Custom]								Model averaging
	0	49	0
	37.5	50	6
	75	50	23
	150	50	32
																		Standard Excel tools can be used to expand or modify graphs
	Option set #1 (Hover for details)		Scroll right to see summary plot ->
	Model	Analysis Type	Restriction	RiskType	BMRF	BMD	BMDL	BMDU	P Value	AIC	Unnormalized Log Posterior Probability	Scaled Residual for Dose Group near BMD	Scaled Residual for Control Dose Group	BMDS Recommendation	BMDS Recommendation Notes
	Dichotomous Hill	frequentist	Restricted	Extra Risk	0.1	35.1243	22.1209	43.047	0.999311	177.029	-	2.39945e-08	-0.000863869	Viable - Alternate
	Gamma	frequentist	Restricted	Extra Risk	0.1	25.6701	13.9572	37.6741	0.248904	177.819	-	-0.850139	-0.000863879	Viable - Alternate
	Log-Logistic	frequentist	Restricted	Extra Risk	0.1	27.8422	16.1473	38.4915	0.362114	177.07	-	-0.726653	-0.000863869	Viable - Alternate
	Multistage Degree 3	frequentist	Restricted	Extra Risk	0.1	20.6166	13.4247	34.3071	0.176362	178.589	-	-1.1596	-0.000863869	Viable - Alternate
	Multistage Degree 2	frequentist	Restricted	Extra Risk	0.1	20.6166	13.4244	34.3073	0.176362	178.589	-	-1.1596	-0.000863869	Viable - Alternate
	Multistage Degree 1	frequentist	Restricted	Extra Risk	0.1	16.0407	13.0128	20.0527	0.268956	177.353	-	-0.000863869	-0.000863869	Viable - Alternate
	Weibull	frequentist	Restricted	Extra Risk	0.1	23.8421	13.7657	35.5961	0.222669	178.07	-	-0.972791	-0.000863869	Viable - Alternate
	Logistic	frequentist	Unrestricted	Extra Risk	0.1	41.6693	34.5779	50.0334	0.00296314	189.28	-	-0.510319	-1.84243	Questionable	_x000D_ Goodness of fit p-value < 0.1
	Log-Probit	frequentist	Unrestricted	Extra Risk	0.1	29.5755	18.1037	39.5235	0.406945	176.827	-	-0.631642	-0.000863869	Viable - Recommended	Lowest AIC_x000D_
	Probit	frequentist	Unrestricted	Extra Risk	0.1	39.519	32.9132	47.4788	0.00514106	187.53	-	-0.392919	-1.6232	Questionable	_x000D_ Goodness of fit p-value < 0.1
	Quantal Linear	frequentist	Unrestricted	Extra Risk	0.1	16.0407	13.0135	20.052	0.268956	177.353	-	-0.000863869	-0.000863869	Viable - Alternate

## Sheet: Abbreviations
Abbreviations
	Analysis Type	Term	Abbreviation
	Dichotomous	Dichotomous Hill	dhl
		Gamma	gam
		Logistic	log
		Log-Logistic	lnl
		Log-Probit	lnp
		Multistage	mst
		Probit	pro
		Quantal Linear	qln
		Weibull	wei
	Continuous	Exponential	exp
		Hill	hil
		Linear	lin
		Polynomial	ply
		Power	pow
	Multi-tumor (MS_Combo)	MS_Combo	msc
	Dichotomous-Nested	Nested Logistic	nln
	Model Averaging	Bayesian Model Averaging	bma
	All	Dataset	dset
		Bayesian	bayes
		Frequentist	freq
		Option Set	opt
		Restricted	rest
		Unrestricted	unrest

## Sheet: freq-dhl-rest-opt1
				Dichotomous Results
					BMDS 3.3.2
		Return to Summary				Scroll right to see BMD Cumulative Distribution Function (CDF) table →
						Scroll down to see Dose Response Plot ↓
	User Input					Model Results									CDF
		Info					Benchmark Dose									Percentiles	BMD
		Model	Dichotomous Hill				BMD	35.1243								0	0
		Model Restriction	Restricted				BMDL	22.1209								0.01	0
		Dataset Name	clear cell focus				BMDU	43.047								0.02	0
		User notes	female mice study				AIC	177.029								0.03	19.2618
							P-value	0.999311								0.04	20.7995
		Dose-Response Model	P[dose] = g +(v-v*g)/[1+exp(-a-b*Log(dose))]				D.O.F.	1								0.05	22.1209
							Chi2	7.46269e-07								0.06	23.1992
		Model Options														0.07	24.0892
		Risk Type	Extra Risk				Model Parameters									0.08	24.8445
		BMR	0.1				# of Parameters	4								0.09	25.5004
		Confidence Level	0.95				Variable	Estimate	Std Error	Lower Conf	Upper Conf					0.1	26.0805
		Background	Estimated				g	Bounded	NA	NA	NA					0.11	26.6
							v	0.668843	0,022627322853645	0.624494	0.713191					0.12	27.0712
		Model Data					a	-13.5987	456528500553867	-22.5465	-4.65092					0.13	27.5013
		Dependent Variable	mg/kg b.w./day				b	3.33258	120743437321576	0.966048	5.6991					0.14	27.8989
		Independent Variable	[Custom]													0.15	28.2683
		Total # of Observations	4				Goodness of Fit									0.16	28.6124
							Dose	Estimated Probability	Expected	Observed	Size	Scaled Residual				0.17	28.9362
							0	1.523e-08	7.46269e-07	0	49	-0.000863869				0.18	29.2408
							37.5	0.12	6	6	50	2.39945e-08				0.19	29.5299
							75	0.46	23	23	50	-4.17366e-08				0.2	29.8038
							150	0.64	32	32	50	1.03591e-08				0.21	30.0661
																0.22	30.3161
							Analysis of Deviance									0.23	30.5565
							Model	Log Likelihood	# of Parameters	Deviance	Test d.f.	P Value				0.24	30.7871
							Full Model	-85.5143	4	-	-	NA				0.25	31.0089
							Fitted Model	-85.5143	3	1.49254e-06	1	0.999025				0.26	31.224
							Reduced Model	-122.643	1	74.258	3	<0.0001				0.27	31.4313
																0.28	31.632
																0.29	31.8274
																0.3	32.0165
																0.31	32.2003
																0.32	32.3801
																0.33	32.5562
																0.34	32.728
																0.35	32.8961
																0.36	33.0613
																0.37	33.2233
																0.38	33.3818
																0.39	33.5375
																0.4	33.691
																0.41	33.8425
																0.42	33.9913
																0.43	34.1379
																0.44	34.2828
																0.45	34.4265
																0.46	34.5688
																0.47	34.7094
																0.48	34.8486
																0.49	34.9868
																0.5	35.1243
																0.51	35.2607
																0.52	35.3958
																0.53	35.5301
																0.54	35.6639
																0.55	35.7977
																0.56	35.9314
																0.57	36.0647
																0.58	36.1978
																0.59	36.3308
																0.6	36.4641
																0.61	36.5978
																0.62	36.7314
																0.63	36.865
																0.64	36.999
																0.65	37.1339
																0.66	37.27
																0.67	37.4072
																0.68	37.5449
																0.69	37.6836
																0.7	37.8239
																0.71	37.9662
																0.72	38.1105
																0.73	38.256
																0.74	38.4032
																0.75	38.553
																0.76	38.706
																0.77	38.8626
																0.78	39.0212
																0.79	39.1829
																0.8	39.349
																0.81	39.5208
																0.82	39.698
																0.83	39.8789
																0.84	40.0661
																0.85	40.2621
																0.86	40.4678
																0.87	40.6798
																0.88	40.9026
																0.89	41.1418
																0.9	41.3949
																0.91	41.6628
																0.92	41.9585
																0.93	42.2801
																0.94	42.6353
																0.95	43.047
																0.96	43.519
																0.97	44.1029
																0.98	44.9089
																0.99	-

## Sheet: freq-gam-rest-opt1
				Dichotomous Results
					BMDS 3.3.2
		Return to Summary				Scroll right to see BMD Cumulative Distribution Function (CDF) table →
						Scroll down to see Dose Response Plot ↓
	User Input					Model Results									CDF
		Info					Benchmark Dose									Percentiles	BMD
		Model	Gamma				BMD	25.6701								0	0
		Model Restriction	Restricted				BMDL	13.9572								0.01	0
		Dataset Name	clear cell focus				BMDU	37.6741								0.02	13.0193
		User notes	female mice study				AIC	177.819								0.03	13.3878
							P-value	0.248904								0.04	13.6885
		Dose-Response Model	P[dose]= g+(1-g)*CumGamma[b*dose,a]				D.O.F.	2								0.05	13.9572
							Chi2	2.78138								0.06	14.2104
		Model Options														0.07	14.4601
		Risk Type	Extra Risk				Model Parameters									0.08	14.7185
		BMR	0.1				# of Parameters	3								0.09	15.0041
		Confidence Level	0.95				Variable	Estimate	Std Error	Lower Conf	Upper Conf					0.1	15.3724
		Background	Estimated				g	Bounded	NA	NA	NA					0.11	15.8139
							a	1.52916	0,483543371358125	0.58143	2.47689					0.12	16.2342
		Model Data					b	0.01188	5.0602e+11	0.00196218	0.0217978					0.13	16.6313
		Dependent Variable	mg/kg b.w./day													0.14	17.0071
		Independent Variable	[Custom]				Goodness of Fit									0.15	17.3652
		Total # of Observations	4				Dose	Estimated Probability	Expected	Observed	Size	Scaled Residual				0.16	17.7078
							0	1.52303e-08	7.46287e-07	0	49	-0.000863879				0.17	18.0364
							37.5	0.164581	8.22903	6	50	-0.850139				0.18	18.3526
							75	0.370434	18.5217	23	50	1.31145				0.19	18.658
							150	0.678445	33.9222	32	50	-0.582016				0.2	18.9537
																0.21	19.2398
							Analysis of Deviance									0.22	19.5179
							Model	Log Likelihood	# of Parameters	Deviance	Test d.f.	P Value				0.23	19.7885
							Full Model	-85.5143	4	-	-	NA				0.24	20.0521
							Fitted Model	-86.9097	2	2.79068	2	0.247748				0.25	20.3093
							Reduced Model	-122.643	1	74.258	3	<0.0001				0.26	20.5605
																0.27	20.8072
																0.28	21.0491
																0.29	21.2858
																0.3	21.5189
																0.31	21.7485
																0.32	21.9745
																0.33	22.1971
																0.34	22.4168
																0.35	22.6335
																0.36	22.8478
																0.37	23.0595
																0.38	23.2688
																0.39	23.4754
																0.4	23.6806
																0.41	23.8857
																0.42	24.0893
																0.43	24.2895
																0.44	24.4867
																0.45	24.6847
																0.46	24.8856
																0.47	25.0862
																0.48	25.2829
																0.49	25.4767
																0.5	25.6701
																0.51	25.8642
																0.52	26.0583
																0.53	26.2526
																0.54	26.4469
																0.55	26.6415
																0.56	26.8368
																0.57	27.0327
																0.58	27.2292
																0.59	27.4262
																0.6	27.6238
																0.61	27.8222
																0.62	28.0209
																0.63	28.2207
																0.64	28.4222
																0.65	28.6254
																0.66	28.8303
																0.67	29.0373
																0.68	29.2461
																0.69	29.4572
																0.7	29.671
																0.71	29.8872
																0.72	30.1068
																0.73	30.3296
																0.74	30.5559
																0.75	30.7863
																0.76	31.0203
																0.77	31.2594
																0.78	31.5041
																0.79	31.7544
																0.8	32.0116
																0.81	32.275
																0.82	32.5467
																0.83	32.8273
																0.84	33.1174
																0.85	33.4193
																0.86	33.7329
																0.87	34.0619
																0.88	34.4065
																0.89	34.7715
																0.9	35.1583
																0.91	35.5733
																0.92	36.0223
																0.93	36.5117
																0.94	37.0565
																0.95	37.6741
																0.96	38.3936
																0.97	39.2686
																0.98	40.4266
																0.99	-

## Sheet: freq-lnl-rest-opt1
				Dichotomous Results
					BMDS 3.3.2
		Return to Summary				Scroll right to see BMD Cumulative Distribution Function (CDF) table →
						Scroll down to see Dose Response Plot ↓
	User Input					Model Results									CDF
		Info					Benchmark Dose									Percentiles	BMD
		Model	Log-Logistic				BMD	27.8422								0	0
		Model Restriction	Restricted				BMDL	16.1473								0.01	0
		Dataset Name	clear cell focus				BMDU	38.4915								0.02	0
		User notes	female mice study				AIC	177.07								0.03	14.4016
							P-value	0.362114								0.04	15.365
		Dose-Response Model	P[dose] = g+(1-g)/[1+exp(-a-b*Log(dose))]				D.O.F.	2								0.05	16.1473
							Chi2	2.03159								0.06	16.8114
		Model Options														0.07	17.3926
		Risk Type	Extra Risk				Model Parameters									0.08	17.9114
		BMR	0.1				# of Parameters	3								0.09	18.382
		Confidence Level	0.95				Variable	Estimate	Std Error	Lower Conf	Upper Conf					0.1	18.8141
		Background	Estimated				g	Bounded	NA	NA	NA					0.11	19.2148
							a	-8.00298	15602842269564	-11.0611	-4.94488					0.12	19.5891
		Model Data					b	1.74528	0,350634976088051	1.05805	2.43251					0.13	19.9413
		Dependent Variable	mg/kg b.w./day													0.14	20.2747
		Independent Variable	[Custom]				Goodness of Fit									0.15	20.5912
		Total # of Observations	4				Dose	Estimated Probability	Expected	Observed	Size	Scaled Residual				0.16	20.893
							0	1.523e-08	7.46269e-07	0	49	-0.000863869				0.17	21.1825
							37.5	0.157427	7.87135	6	50	-0.726653				0.18	21.4608
							75	0.385146	19.2573	23	50	1.08768				0.19	21.7286
							150	0.677427	33.8714	32	50	-0.566142				0.2	21.9878
																0.21	22.2386
							Analysis of Deviance									0.22	22.4817
							Model	Log Likelihood	# of Parameters	Deviance	Test d.f.	P Value				0.23	22.7178
							Full Model	-85.5143	4	-	-	NA				0.24	22.9485
							Fitted Model	-86.535	2	2.04126	2	0.360369				0.25	23.1736
							Reduced Model	-122.643	1	74.258	3	<0.0001				0.26	23.3936
																0.27	23.6086
																0.28	23.8194
																0.29	24.0258
																0.3	24.2288
																0.31	24.4285
																0.32	24.6251
																0.33	24.819
																0.34	25.0101
																0.35	25.1987
																0.36	25.3847
																0.37	25.5684
																0.38	25.7506
																0.39	25.931
																0.4	26.1099
																0.41	26.2878
																0.42	26.4647
																0.43	26.6402
																0.44	26.8138
																0.45	26.9849
																0.46	27.1551
																0.47	27.3261
																0.48	27.4983
																0.49	27.6706
																0.5	27.8422
																0.51	28.0121
																0.52	28.1813
																0.53	28.3505
																0.54	28.5203
																0.55	28.6903
																0.56	28.8608
																0.57	29.0319
																0.58	29.2036
																0.59	29.3758
																0.6	29.5488
																0.61	29.7222
																0.62	29.8962
																0.63	30.0714
																0.64	30.248
																0.65	30.4257
																0.66	30.6049
																0.67	30.7864
																0.68	30.9699
																0.69	31.1555
																0.7	31.3435
																0.71	31.5337
																0.72	31.7263
																0.73	31.9222
																0.74	32.1219
																0.75	32.325
																0.76	32.5322
																0.77	32.7442
																0.78	32.9604
																0.79	33.182
																0.8	33.4098
																0.81	33.6433
																0.82	33.8843
																0.83	34.134
																0.84	34.3918
																0.85	34.6611
																0.86	34.941
																0.87	35.2342
																0.88	35.5436
																0.89	35.8694
																0.9	36.2181
																0.91	36.5899
																0.92	36.995
																0.93	37.4376
																0.94	37.93
																0.95	38.4915
																0.96	39.1476
																0.97	39.9491
																0.98	41.0256
																0.99	-

## Sheet: freq-mst3-rest-opt1
				Dichotomous Results
					BMDS 3.3.2
		Return to Summary				Scroll right to see BMD Cumulative Distribution Function (CDF) table →
						Scroll down to see Dose Response Plot ↓
	User Input					Model Results									CDF
		Info					Benchmark Dose									Percentiles	BMD
		Model	Multistage degree 3				BMD	20.6166								0	0
		Model Restriction	Restricted				BMDL	13.4247								0.01	0
		Dataset Name	clear cell focus				BMDU	34.3071								0.02	0
		User notes	female mice study				AIC	178.589								0.03	12.981
							P-value	0.176362								0.04	13.2206
		Dose-Response Model	P[dose] = g + (1-g)*[1-exp(-b1*dose^1-b2*dose^2 - ...)]				D.O.F.	2								0.05	13.4247
							Chi2	3.47044								0.06	13.6066
		Model Options					Slope Factor	0.00744897								0.07	13.7719
		Risk Type	Extra Risk													0.08	13.9265
		BMR	0.1				Model Parameters									0.09	14.0738
		Confidence Level	0.95				# of Parameters	4								0.1	14.2154
		Background	Estimated				Variable	Estimate	Std Error	Lower Conf	Upper Conf					0.11	14.3547
							g	Bounded	NA	NA	NA					0.12	14.4922
		Model Data					b1	0.00475051	0,322393564420549	-0.627129	0.63663					0.13	14.6316
		Dependent Variable	mg/kg b.w./day				b2	1.74596e-05	0,448373013809725	-0.878778	0.878812					0.14	14.7733
		Independent Variable	[Custom]				b3	Bounded	NA	NA	NA					0.15	14.9226
		Total # of Observations	4													0.16	15.0863
							Goodness of Fit									0.17	15.2585
							Dose	Estimated Probability	Expected	Observed	Size	Scaled Residual				0.18	15.4386
							0	1.523e-08	7.46269e-07	0	49	-0.000863869				0.19	15.6164
							37.5	0.183474	9.1737	6	50	-1.1596				0.2	15.79
							75	0.365234	18.2617	23	50	1.3917				0.21	15.9609
							150	0.668927	33.4464	32	50	-0.434655				0.22	16.1294
																0.23	16.2957
							Analysis of Deviance									0.24	16.4601
							Model	Log Likelihood	# of Parameters	Deviance	Test d.f.	P Value				0.25	16.6235
							Full Model	-85.5143	4	-	-	NA				0.26	16.7856
							Fitted Model	-87.2943	2	3.55986	2	0.16865				0.27	16.9463
							Reduced Model	-122.643	1	74.258	3	<0.0001				0.28	17.1055
																0.29	17.2641
																0.3	17.422
																0.31	17.5794
																0.32	17.7363
																0.33	17.8931
																0.34	18.0503
																0.35	18.2074
																0.36	18.3641
																0.37	18.5204
																0.38	18.6772
																0.39	18.8344
																0.4	18.992
																0.41	19.15
																0.42	19.3085
																0.43	19.468
																0.44	19.6287
																0.45	19.7902
																0.46	19.9521
																0.47	20.115
																0.48	20.2802
																0.49	20.4474
																0.5	20.6166
																0.51	20.788
																0.52	20.961
																0.53	21.1342
																0.54	21.3078
																0.55	21.4833
																0.56	21.661
																0.57	21.8409
																0.58	22.023
																0.59	22.2076
																0.6	22.3955
																0.61	22.5867
																0.62	22.781
																0.63	22.9783
																0.64	23.1788
																0.65	23.3824
																0.66	23.5894
																0.67	23.8014
																0.68	24.0184
																0.69	24.2396
																0.7	24.4649
																0.71	24.6958
																0.72	24.9324
																0.73	25.1751
																0.74	25.4235
																0.75	25.6792
																0.76	25.9429
																0.77	26.2146
																0.78	26.4942
																0.79	26.7841
																0.8	27.0845
																0.81	27.396
																0.82	27.7193
																0.83	28.0566
																0.84	28.4096
																0.85	28.7797
																0.86	29.1693
																0.87	29.5805
																0.88	30.0161
																0.89	30.481
																0.9	30.9797
																0.91	31.5189
																0.92	32.1068
																0.93	32.7551
																0.94	33.48
																0.95	34.3071
																0.96	35.2784
																0.97	36.4614
																0.98	38.0221
																0.99	-

## Sheet: freq-mst2-rest-opt1
				Dichotomous Results
					BMDS 3.3.2
		Return to Summary				Scroll right to see BMD Cumulative Distribution Function (CDF) table →
						Scroll down to see Dose Response Plot ↓
	User Input					Model Results									CDF
		Info					Benchmark Dose									Percentiles	BMD
		Model	Multistage degree 2				BMD	20.6166								0	0
		Model Restriction	Restricted				BMDL	13.4244								0.01	0
		Dataset Name	clear cell focus				BMDU	34.3073								0.02	0
		User notes	female mice study				AIC	178.589								0.03	12.9809
							P-value	0.176362								0.04	13.2205
		Dose-Response Model	P[dose] = g + (1-g)*[1-exp(-b1*dose^1-b2*dose^2 - ...)]				D.O.F.	2								0.05	13.4244
							Chi2	3.47044								0.06	13.6063
		Model Options					Slope Factor	0.00744909								0.07	13.7718
		Risk Type	Extra Risk													0.08	13.9267
		BMR	0.1				Model Parameters									0.09	14.0741
		Confidence Level	0.95				# of Parameters	3								0.1	14.2156
		Background	Estimated				Variable	Estimate	Std Error	Lower Conf	Upper Conf					0.11	14.3546
							g	Bounded	NA	NA	NA					0.12	14.4922
		Model Data					b1	0.00475051	0,322502978195936	-0.627344	0.636845					0.13	14.6316
		Dependent Variable	mg/kg b.w./day				b2	1.74596e-05	0,448551893815191	-0.879128	0.879163					0.14	14.7731
		Independent Variable	[Custom]													0.15	14.9223
		Total # of Observations	4				Goodness of Fit									0.16	15.0861
							Dose	Estimated Probability	Expected	Observed	Size	Scaled Residual				0.17	15.2585
							0	1.523e-08	7.46269e-07	0	49	-0.000863869				0.18	15.4386
							37.5	0.183474	9.1737	6	50	-1.1596				0.19	15.6164
							75	0.365234	18.2617	23	50	1.3917				0.2	15.79
							150	0.668927	33.4464	32	50	-0.434655				0.21	15.961
																0.22	16.1294
							Analysis of Deviance									0.23	16.2955
							Model	Log Likelihood	# of Parameters	Deviance	Test d.f.	P Value				0.24	16.4595
							Full Model	-85.5143	4	-	-	NA				0.25	16.6226
							Fitted Model	-87.2943	2	3.55986	2	0.16865				0.26	16.7848
							Reduced Model	-122.643	1	74.258	3	<0.0001				0.27	16.9457
																0.28	17.1054
																0.29	17.2642
																0.3	17.422
																0.31	17.5794
																0.32	17.7364
																0.33	17.8931
																0.34	18.0496
																0.35	18.206
																0.36	18.3628
																0.37	18.52
																0.38	18.6772
																0.39	18.8345
																0.4	18.992
																0.41	19.15
																0.42	19.3085
																0.43	19.468
																0.44	19.6287
																0.45	19.7902
																0.46	19.9521
																0.47	20.115
																0.48	20.2802
																0.49	20.4474
																0.5	20.6166
																0.51	20.788
																0.52	20.961
																0.53	21.1342
																0.54	21.3078
																0.55	21.4833
																0.56	21.661
																0.57	21.8409
																0.58	22.023
																0.59	22.2076
																0.6	22.3955
																0.61	22.5867
																0.62	22.781
																0.63	22.9782
																0.64	23.1787
																0.65	23.383
																0.66	23.5911
																0.67	23.803
																0.68	24.0189
																0.69	24.2395
																0.7	24.4648
																0.71	24.6958
																0.72	24.9324
																0.73	25.1751
																0.74	25.4235
																0.75	25.6792
																0.76	25.9429
																0.77	26.2146
																0.78	26.4942
																0.79	26.7841
																0.8	27.0845
																0.81	27.396
																0.82	27.7193
																0.83	28.0566
																0.84	28.4096
																0.85	28.7797
																0.86	29.1688
																0.87	29.5798
																0.88	30.0161
																0.89	30.4816
																0.9	30.9805
																0.91	31.5197
																0.92	32.1073
																0.93	32.7548
																0.94	33.48
																0.95	34.3073
																0.96	35.2771
																0.97	36.461
																0.98	38.0221
																0.99	-

## Sheet: freq-mst1-rest-opt1
				Dichotomous Results
					BMDS 3.3.2
		Return to Summary				Scroll right to see BMD Cumulative Distribution Function (CDF) table →
						Scroll down to see Dose Response Plot ↓
	User Input					Model Results									CDF
		Info					Benchmark Dose									Percentiles	BMD
		Model	Multistage degree 1				BMD	16.0407								0	0
		Model Restriction	Restricted				BMDL	13.0128								0.01	0
		Dataset Name	clear cell focus				BMDU	20.0527								0.02	12.3734
		User notes	female mice study				AIC	177.353								0.03	12.6432
							P-value	0.268956								0.04	12.8443
		Dose-Response Model	P[dose] = g + (1-g)*[1-exp(-b1*dose^1-b2*dose^2 - ...)]				D.O.F.	3								0.05	13.0128
							Chi2	3.93151								0.06	13.1592
		Model Options					Slope Factor	0.00768473								0.07	13.2876
		Risk Type	Extra Risk													0.08	13.4053
		BMR	0.1				Model Parameters									0.09	13.5129
		Confidence Level	0.95				# of Parameters	2								0.1	13.6124
		Background	Estimated				Variable	Estimate	Std Error	Lower Conf	Upper Conf					0.11	13.7072
							g	Bounded	NA	NA	NA					0.12	13.7957
		Model Data					b1	0.00656833	0,129319449676587	-0.246893	0.26003					0.13	13.8797
		Dependent Variable	mg/kg b.w./day													0.14	13.961
		Independent Variable	[Custom]				Goodness of Fit									0.15	14.0384
		Total # of Observations	4				Dose	Estimated Probability	Expected	Observed	Size	Scaled Residual				0.16	14.1126
							0	1.523e-08	7.46269e-07	0	49	-0.000863869				0.17	14.1845
							37.5	0.218322	10.9161	6	50	-1.68296				0.18	14.2547
							75	0.388979	19.449	23	50	1.0301				0.19	14.3225
							150	0.626654	31.3327	32	50	0.195106				0.2	14.3881
																0.21	14.4524
							Analysis of Deviance									0.22	14.5157
							Model	Log Likelihood	# of Parameters	Deviance	Test d.f.	P Value				0.23	14.5777
							Full Model	-85.5143	4	-	-	NA				0.24	14.6383
							Fitted Model	-87.6766	1	4.32454	3	0.228485				0.25	14.6978
							Reduced Model	-122.643	1	74.258	3	<0.0001				0.26	14.7565
																0.27	14.8147
																0.28	14.8719
																0.29	14.9282
																0.3	14.9838
																0.31	15.0389
																0.32	15.0937
																0.33	15.1481
																0.34	15.2018
																0.35	15.2551
																0.36	15.3081
																0.37	15.3608
																0.38	15.4136
																0.39	15.4661
																0.4	15.5184
																0.41	15.5704
																0.42	15.6224
																0.43	15.6745
																0.44	15.7267
																0.45	15.7789
																0.46	15.831
																0.47	15.8831
																0.48	15.9354
																0.49	15.9879
																0.5	16.0407
																0.51	16.0937
																0.52	16.1469
																0.53	16.2003
																0.54	16.254
																0.55	16.3082
																0.56	16.3629
																0.57	16.418
																0.58	16.4733
																0.59	16.5292
																0.6	16.5856
																0.61	16.6428
																0.62	16.701
																0.63	16.7598
																0.64	16.8193
																0.65	16.8795
																0.66	16.9408
																0.67	17.0033
																0.68	17.0668
																0.69	17.1311
																0.7	17.1965
																0.71	17.2633
																0.72	17.3317
																0.73	17.4021
																0.74	17.4737
																0.75	17.5469
																0.76	17.6223
																0.77	17.7003
																0.78	17.7807
																0.79	17.863
																0.8	17.9482
																0.81	18.0371
																0.82	18.1297
																0.83	18.2252
																0.84	18.3251
																0.85	18.4311
																0.86	18.5423
																0.87	18.6592
																0.88	18.7849
																0.89	18.9189
																0.9	19.0622
																0.91	19.2203
																0.92	19.3913
																0.93	19.5843
																0.94	19.7999
																0.95	20.0527
																0.96	20.3531
																0.97	20.7301
																0.98	-
																0.99	-

## Sheet: freq-wei-rest-opt1
				Dichotomous Results
					BMDS 3.3.2
		Return to Summary				Scroll right to see BMD Cumulative Distribution Function (CDF) table →
						Scroll down to see Dose Response Plot ↓
	User Input					Model Results									CDF
		Info					Benchmark Dose									Percentiles	BMD
		Model	Weibull				BMD	23.8421								0	0
		Model Restriction	Restricted				BMDL	13.7657								0.01	0
		Dataset Name	clear cell focus				BMDU	35.5961								0.02	0
		User notes	female mice study				AIC	178.07								0.03	13.2457
							P-value	0.222669								0.04	13.5232
		Dose-Response Model	P[dose] = g + (1-g)*[1-exp(-b*dose^a)]				D.O.F.	2								0.05	13.7657
							Chi2	3.00414								0.06	13.9884
		Model Options														0.07	14.2005
		Risk Type	Extra Risk				Model Parameters									0.08	14.4086
		BMR	0.1				# of Parameters	3								0.09	14.6187
		Confidence Level	0.95				Variable	Estimate	Std Error	Lower Conf	Upper Conf					0.1	14.8406
		Background	Estimated				g	Bounded	NA	NA	NA					0.11	15.0917
							a	1.28596	0,257369635769124	0.781526	1.7904					0.12	15.398
		Model Data					b	0.00178429	0,189517652584652	-0.369663	0.373232					0.13	15.7455
		Dependent Variable	mg/kg b.w./day													0.14	16.0736
		Independent Variable	[Custom]				Goodness of Fit									0.15	16.3863
		Total # of Observations	4				Dose	Estimated Probability	Expected	Observed	Size	Scaled Residual				0.16	16.6856
							0	1.523e-08	7.46269e-07	0	49	-0.000863869				0.17	16.9736
							37.5	0.171906	8.59532	6	50	-0.972791				0.18	17.251
							75	0.368692	18.4346	23	50	1.33826				0.19	17.5191
							150	0.674239	33.7119	32	50	-0.516588				0.2	17.7791
																0.21	18.0316
							Analysis of Deviance									0.22	18.2768
							Model	Log Likelihood	# of Parameters	Deviance	Test d.f.	P Value				0.23	18.5165
							Full Model	-85.5143	4	-	-	NA				0.24	18.7506
							Fitted Model	-87.0348	2	3.04095	2	0.218607				0.25	18.9793
							Reduced Model	-122.643	1	74.258	3	<0.0001				0.26	19.2034
																0.27	19.4232
																0.28	19.6388
																0.29	19.8507
																0.3	20.0598
																0.31	20.266
																0.32	20.4689
																0.33	20.669
																0.34	20.867
																0.35	21.0629
																0.36	21.2565
																0.37	21.4479
																0.38	21.638
																0.39	21.8266
																0.4	22.0141
																0.41	22.2005
																0.42	22.386
																0.43	22.5707
																0.44	22.7546
																0.45	22.9376
																0.46	23.1196
																0.47	23.3009
																0.48	23.4817
																0.49	23.662
																0.5	23.8421
																0.51	24.0222
																0.52	24.2024
																0.53	24.3836
																0.54	24.5663
																0.55	24.7493
																0.56	24.9318
																0.57	25.114
																0.58	25.2972
																0.59	25.4818
																0.6	25.6676
																0.61	25.8548
																0.62	26.0433
																0.63	26.2334
																0.64	26.425
																0.65	26.618
																0.66	26.8131
																0.67	27.0105
																0.68	27.2101
																0.69	27.4124
																0.7	27.6172
																0.71	27.825
																0.72	28.0366
																0.73	28.2516
																0.74	28.4707
																0.75	28.694
																0.76	28.9216
																0.77	29.155
																0.78	29.3938
																0.79	29.639
																0.8	29.8908
																0.81	30.1498
																0.82	30.4177
																0.83	30.6943
																0.84	30.9821
																0.85	31.2809
																0.86	31.5942
																0.87	31.9221
																0.88	32.2685
																0.89	32.6341
																0.9	33.0251
																0.91	33.4456
																0.92	33.9004
																0.93	34.4011
																0.94	34.96
																0.95	35.5961
																0.96	36.3412
																0.97	37.2543
																0.98	-
																0.99	-

[truncated: 4 more sheets: freq-log-unrest-opt1, freq-lnp-unrest-opt1, freq-pro-unrest-opt1, freq-qln-unrest-opt1]
