# Supplementary material for: Risk Assessment of Pulegone in Foods Based on Benchmark Dose–Response Modeling
Source: Foods. 2024 Sep 13;13(18):2906. doi: 10.3390/foods13182906 (PMC11430949; doi:10.3390/foods13182906)
Supplement: Supplementary file 1 [file foods-13-02906-s001.zip › Table S5 clear cell focus - male mice.xlsx]

## Sheet: Hidden
Template Version	8				Models
Analysis Name	clear cell focus male mice				Cont Rest Frequentist	Cont Unrest Frequentist	Cont Bayesian	Cont MA	Cont MA Wts	Dicho Rest Frequentist	Dicho Unrest Frequentist	Dicho Bayesian	Dicho MA	Dicho MA Wts	Nested Rest	Nested Unrest
Analysis Description					1,1,2,1,1	2,0,1,0,0	2,2,2,2,2	2,2,2,2,2	0,0,0,0,0	1,1,2,1,0,1,2,2,1	0,0,1,0,1,0,1,1,0	0,0,0,0,0,0,0,0,0	0,0,0,0,0,0,0,0,0	0,0,0,0,0,0,0,0,0	1,2	0,2
Chosen Model Type	2	BMDS Version	BMDS 3.3.2						0,5,0,5,0
App Location	C:\Users\voigt\Downloads\bmds332\bmds332\bmds3.xlsm	Output Dir	C:\Users\voigt\Downloads\bmds332\bmds332
1	DataSets				enable	name	dType	range	mscomboDeg	mscomboBgType	mscomboBg	contAdvDir	maxDeg	OptionSets
1	male mice study				1	male mice study	3	$B$7:$D$14	1	1	0		3	Continuous	1
	clear cell focus													BMRType	1
	Dose	N	Incidence											BMRF	1
	mg/kg b.w./day	[Custom]	[Custom]											Tail Prob	0.01
	0	50	15											ConfLevel	0.95
	37.5	50	27											Dist	1
	75	50	28											Variance	1
	150	50	34											PolyRest	1
														Background	0
														Dichotomous	1
														RiskType	1
														BMR	0.1
														ConfLevel	0.95
														BackgroundType
														Background	-9999
														MSCombo	1
														RiskType	1
														BMR	0.1
														ConfLevel	0.95
														Nested	1
														RiskType	1
														BMR	0.1
														ConfLevel	0.95
														LSC	1
														BackgroundType	1
														Background	-9999
														Iterations	1000
														SeedType	1
														Seed	-9999
														Logic Settings
														TRUE
														FALSE
														3
														On	On	On	N/A	Unusable Bin	BMD not estimated
														On	On	On	N/A	Unusable Bin	BMDL not estimated
														Off	Off	Off	N/A	No Bin Change (Warning)	BMDU not estimated
														On	On	On	N/A	Unusable Bin	AIC not estimated
														On	Off	Off	0.05	Questionable Bin	Constant variance test failed (Test 2 p-value < 0.05)
														On	Off	Off	0.05	Questionable Bin	Non-constant variance test failed (Test 3 p-value < 0.05)
														On	On	On	0.1	Questionable Bin	Goodness of fit p-value < 0.1
														Off	On	Off	0.05	Questionable Bin	Goodness of fit p-value < 0.05
														On	On	On	20	Questionable Bin	BMD/BMDL ratio > 20
														On	On	On	3	No Bin Change (Warning)	BMD/BMDL ratio > 3
														On	On	On	2	Questionable Bin	|Residual for Dose Group Near BMD| > 2
														Off	Off	Off	N/A	No Bin Change (Warning)	BMDS output file included warning
														On	On	On	1	No Bin Change (Warning)	BMD higher than maximum dose
														On	On	On	1	No Bin Change (Warning)	BMDL higher than maximum dose
														On	On	On	3	No Bin Change (Warning)	BMD 3x lower than lowest non-zero dose
														On	On	On	3	No Bin Change (Warning)	BMDL 3x lower than lowest non-zero dose
														On	On	On	10	Questionable Bin	BMD 10x lower than lowest non-zero dose
														On	On	On	10	Questionable Bin	BMDL 10x lower than lowest non-zero dose
														On	On	On	2	No Bin Change (Warning)	|Residual at control| > 2
														On	Off	Off	1.5	No Bin Change (Warning)	Modeled control response std. dev. >|1.5| actual response std. dev.
														On	On	On	NA	Questionable Bin	d.f.=0, saturated model (Goodness of fit test cannot be calculated)
														Report Settings
														Continuous Input	1,1,1,1,1,1,1,1,1,1,1,1,1,1,1,1,1
														Continuous Output	1,1,1,1,1,1,1,1,1,1,1
														Dichotomous Input	1,1,1,1,1,1,1,1,1,1,1,1,1
														Dichotomous Output	1,1,1,1,1,1,1,1,1,1,1,1
														MSCombo Input	1,1,1,1,1
														MSCombo Output	1,1,1,1
														Nested Input	1,1,1,1,1,1,1,1,1,1,1,1,1,1,1
														Nested Output	1,1,1,1,1,1,1,1,1,1,1,1,1,1,1,1
														Print Data Page	1
														Print Info Page	1
														Print Summary Results	1
														Print Summary Chart	1
														Print Model Result	1
														Print Model Chart	1
														Print All Models	1

## Sheet: Summary
					BMDS 3.3.2
	male mice study					clear cell focus male mice
	clear cell focus										Color Key
	Dose	N	Incidence			Analysis Description					Recommended frequentist model
	mg/kg b.w./day	[Custom]	[Custom]								Model averaging
	0	50	15
	37.5	50	27
	75	50	28
	150	50	34
																		Standard Excel tools can be used to expand or modify graphs
	Option set #1 (Hover for details)		Scroll right to see summary plot ->
	Model	Analysis Type	Restriction	RiskType	BMRF	BMD	BMDL	BMDU	P Value	AIC	Unnormalized Log Posterior Probability	Scaled Residual for Dose Group near BMD	Scaled Residual for Control Dose Group	BMDS Recommendation	BMDS Recommendation Notes
	Dichotomous Hill	frequentist	Restricted	Extra Risk	0.1	7.87425	0	35.9662	0.504531	267.804	-	-0.03523	-0.03523	Unusable	BMD computation failed; lower limit includes zero_x000D_ BMDL not estimated_x000D_ BMD 3x lower than lowest non-zero dose
	Gamma	frequentist	Restricted	Extra Risk	0.1	19.4345	13.1312	48.0515	0.411473	267.138	-	1.09073	-0.626665	Viable - Alternate
	Log-Logistic	frequentist	Restricted	Extra Risk	0.1	13.2351	7.86786	39.4243	0.625702	266.298	-	-0.278973	-0.278973	Viable - Recommended	Lowest AIC_x000D_ _x000D_ BMDL 3x lower than lowest non-zero dose
	Multistage Degree 3	frequentist	Restricted	Extra Risk	0.1	19.435	13.1311	48.049	0.411472	267.138	-	1.09072	-0.626718	Viable - Alternate
	Multistage Degree 2	frequentist	Restricted	Extra Risk	0.1	19.4345	13.131	48.0475	0.411473	267.138	-	1.09073	-0.626665	Viable - Alternate
	Multistage Degree 1	frequentist	Restricted	Extra Risk	0.1	19.4345	13.1312	35.6853	0.411473	267.138	-	1.09073	-0.626665	Viable - Alternate
	Weibull	frequentist	Restricted	Extra Risk	0.1	19.4345	13.1312	48.0415	0.411473	267.138	-	1.09073	-0.626665	Viable - Alternate
	Logistic	frequentist	Unrestricted	Extra Risk	0.1	27.7318	20.9014	45.215	0.256132	268.107	-	1.18908	-1.03192	Viable - Alternate
	Log-Probit	frequentist	Unrestricted	Extra Risk	0.1	4.625	0	34.1655	0.571112	267.68	-	-0.0106881	-0.0106881	Unusable	BMD computation failed; lower limit includes zero_x000D_ BMDL not estimated_x000D_ BMD 3x lower than lowest non-zero dose
	Probit	frequentist	Unrestricted	Extra Risk	0.1	27.81	21.1045	45.3471	0.253983	268.124	-	1.19443	-1.03213	Viable - Alternate
	Quantal Linear	frequentist	Unrestricted	Extra Risk	0.1	19.4345	13.1312	35.6831	0.411473	267.138	-	1.09073	-0.626665	Viable - Alternate

## Sheet: Abbreviations
Abbreviations
	Analysis Type	Term	Abbreviation
	Dichotomous	Dichotomous Hill	dhl
		Gamma	gam
		Logistic	log
		Log-Logistic	lnl
		Log-Probit	lnp
		Multistage	mst
		Probit	pro
		Quantal Linear	qln
		Weibull	wei
	Continuous	Exponential	exp
		Hill	hil
		Linear	lin
		Polynomial	ply
		Power	pow
	Multi-tumor (MS_Combo)	MS_Combo	msc
	Dichotomous-Nested	Nested Logistic	nln
	Model Averaging	Bayesian Model Averaging	bma
	All	Dataset	dset
		Bayesian	bayes
		Frequentist	freq
		Option Set	opt
		Restricted	rest
		Unrestricted	unrest

## Sheet: freq-dhl-rest-opt1
				Dichotomous Results
					BMDS 3.3.2
		Return to Summary				Scroll right to see BMD Cumulative Distribution Function (CDF) table →
						Scroll down to see Dose Response Plot ↓
	User Input					Model Results									CDF
		Info					Benchmark Dose									Percentiles	BMD
		Model	Dichotomous Hill				BMD	7.87425								0	0
		Model Restriction	Restricted				BMDL	0								0.01	0
		Dataset Name	male mice study				BMDU	35.9662								0.02	0
		User notes	clear cell focus				AIC	267.804								0.03	0
							P-value	0.504531								0.04	0
		Dose-Response Model	P[dose] = g +(v-v*g)/[1+exp(-a-b*Log(dose))]				D.O.F.	1								0.05	0
							Chi2	0.445393								0.06	0
		Model Options														0.07	0
		Risk Type	Extra Risk				Model Parameters									0.08	0
		BMR	0.1				# of Parameters	4								0.09	0.00229827
		Confidence Level	0.95				Variable	Estimate	Std Error	Lower Conf	Upper Conf					0.1	0.0173298
		Background	Estimated				g	0.302288	1.85722e+12	0.265887	0.338689					0.11	0.130673
							v	0.677771	6.72522e+12	0.545959	0.809583					0.12	0.985324
		Model Data					a	-3.81761	132491147720801	-6.41438	-1.22083					0.13	1.48617
		Dependent Variable	mg/kg b.w./day				b	Bounded	NA	NA	NA					0.14	1.72495
		Independent Variable	[Custom]													0.15	1.9515
		Total # of Observations	4				Goodness of Fit									0.16	2.16798
							Dose	Estimated Probability	Expected	Observed	Size	Scaled Residual				0.17	2.3755
							0	0.302288	15.1144	15	50	-0.03523				0.18	2.57539
							37.5	0.515955	25.7978	27	50	0.340218				0.19	2.7684
							75	0.596629	29.8315	28	50	-0.527968				0.2	2.95637
							150	0.665128	33.2564	34	50	0.222831				0.21	3.13915
																0.22	3.31775
							Analysis of Deviance									0.23	3.49284
							Model	Log Likelihood	# of Parameters	Deviance	Test d.f.	P Value				0.24	3.6638
							Full Model	-130.68	4	-	-	NA				0.25	3.83266
							Fitted Model	-130.902	3	0.443493	1	0.505441				0.26	3.99958
							Reduced Model	-138.469	1	15.5781	3	0.00138373				0.27	4.16318
																0.28	4.32622
																0.29	4.48707
																0.3	4.64628
																0.31	4.80506
																0.32	4.96369
																0.33	5.12083
																0.34	5.27819
																0.35	5.43499
																0.36	5.59113
																0.37	5.74813
																0.38	5.90559
																0.39	6.06395
																0.4	6.22158
																0.41	6.3806
																0.42	6.5408
																0.43	6.70079
																0.44	6.86576
																0.45	7.03042
																0.46	7.19682
																0.47	7.36273
																0.48	7.52502
																0.49	7.71267
																0.5	7.87425
																0.51	8.03593
																0.52	8.23221
																0.53	8.41061
																0.54	8.59495
																0.55	8.78078
																0.56	8.9734
																0.57	9.18401
																0.58	9.41919
																0.59	9.68712
																0.6	9.98133
																0.61	10.3092
																0.62	10.6594
																0.63	11.0376
																0.64	11.4392
																0.65	11.8571
																0.66	12.3003
																0.67	12.7618
																0.68	13.2407
																0.69	13.7425
																0.7	14.2492
																0.71	14.7839
																0.72	15.3253
																0.73	15.8854
																0.74	16.4549
																0.75	17.0365
																0.76	17.6288
																0.77	18.2306
																0.78	18.8548
																0.79	19.4821
																0.8	20.1232
																0.81	20.7676
																0.82	21.432
																0.83	22.1035
																0.84	22.7935
																0.85	23.5052
																0.86	24.2305
																0.87	24.9893
																0.88	25.7907
																0.89	26.6953
																0.9	27.7246
																0.91	28.8712
																0.92	30.1981
																0.93	31.7559
																0.94	33.6294
																0.95	35.9662
																0.96	39.0221
																0.97	43.2956
																0.98	-
																0.99	-

## Sheet: freq-gam-rest-opt1
				Dichotomous Results
					BMDS 3.3.2
		Return to Summary				Scroll right to see BMD Cumulative Distribution Function (CDF) table →
						Scroll down to see Dose Response Plot ↓
	User Input					Model Results									CDF
		Info					Benchmark Dose									Percentiles	BMD
		Model	Gamma				BMD	19.4345								0	0
		Model Restriction	Restricted				BMDL	13.1312								0.01	0
		Dataset Name	male mice study				BMDU	48.0515								0.02	0
		User notes	clear cell focus				AIC	267.138								0.03	12.5288
							P-value	0.411473								0.04	12.8545
		Dose-Response Model	P[dose]= g+(1-g)*CumGamma[b*dose,a]				D.O.F.	2								0.05	13.1312
							Chi2	1.77602								0.06	13.3755
		Model Options														0.07	13.5965
		Risk Type	Extra Risk				Model Parameters									0.08	13.7998
		BMR	0.1				# of Parameters	3								0.09	13.9897
		Confidence Level	0.95				Variable	Estimate	Std Error	Lower Conf	Upper Conf					0.1	14.1692
		Background	Estimated				g	0.342043	0,015919924611636	0.31084	0.373245					0.11	14.3394
							a	Bounded	NA	NA	NA					0.12	14.5024
		Model Data					b	0.00542132	1.53862e+11	0.00240568	0.00843696					0.13	14.6591
		Dependent Variable	mg/kg b.w./day													0.14	14.8108
		Independent Variable	[Custom]				Goodness of Fit									0.15	14.958
		Total # of Observations	4				Dose	Estimated Probability	Expected	Observed	Size	Scaled Residual				0.16	15.1011
							0	0.342043	17.1021	15	50	-0.626665				0.17	15.2409
							37.5	0.463085	23.1542	27	50	1.09073				0.18	15.378
							75	0.561859	28.0929	28	50	-0.0264912				0.19	15.5124
							150	0.708237	35.4118	34	50	-0.439236				0.2	15.6448
																0.21	15.7752
							Analysis of Deviance									0.22	15.9041
							Model	Log Likelihood	# of Parameters	Deviance	Test d.f.	P Value				0.23	16.0314
							Full Model	-130.68	4	-	-	NA				0.24	16.1574
							Fitted Model	-131.569	2	1.77677	2	0.411318				0.25	16.2826
							Reduced Model	-138.469	1	15.5781	3	0.00138373				0.26	16.4068
																0.27	16.5303
																0.28	16.6531
																0.29	16.7753
																0.3	16.8973
																0.31	17.0191
																0.32	17.1409
																0.33	17.2628
																0.34	17.3846
																0.35	17.5067
																0.36	17.6294
																0.37	17.7524
																0.38	17.876
																0.39	18.0001
																0.4	18.1246
																0.41	18.25
																0.42	18.3769
																0.43	18.5052
																0.44	18.6341
																0.45	18.7625
																0.46	18.8909
																0.47	19.0216
																0.48	19.1565
																0.49	19.2944
																0.5	19.4345
																0.51	19.577
																0.52	19.7215
																0.53	19.8657
																0.54	20.0082
																0.55	20.1525
																0.56	20.3024
																0.57	20.4569
																0.58	20.6143
																0.59	20.773
																0.6	20.9342
																0.61	21.0997
																0.62	21.2682
																0.63	21.4441
																0.64	21.6286
																0.65	21.824
																0.66	22.0376
																0.67	22.268
																0.68	22.5172
																0.69	22.7851
																0.7	23.0721
																0.71	23.3805
																0.72	23.7113
																0.73	24.0651
																0.74	24.4422
																0.75	24.846
																0.76	25.2792
																0.77	25.7433
																0.78	26.2421
																0.79	26.7754
																0.8	27.3483
																0.81	27.9643
																0.82	28.6298
																0.83	29.351
																0.84	30.1305
																0.85	30.9814
																0.86	31.9113
																0.87	32.9322
																0.88	34.0605
																0.89	35.3167
																0.9	36.7295
																0.91	38.3289
																0.92	40.1689
																0.93	42.3213
																0.94	44.8899
																0.95	48.0515
																0.96	52.1106
																0.97	57.674
																0.98	-
																0.99	-

## Sheet: freq-lnl-rest-opt1
				Dichotomous Results
					BMDS 3.3.2
		Return to Summary				Scroll right to see BMD Cumulative Distribution Function (CDF) table →
						Scroll down to see Dose Response Plot ↓
	User Input					Model Results									CDF
		Info					Benchmark Dose									Percentiles	BMD
		Model	Log-Logistic				BMD	13.2351								0	0
		Model Restriction	Restricted				BMDL	7.86786								0.01	0
		Dataset Name	male mice study				BMDU	39.4243								0.02	0
		User notes	clear cell focus				AIC	266.298								0.03	7.36969
							P-value	0.625702								0.04	7.63912
		Dose-Response Model	P[dose] = g+(1-g)/[1+exp(-a-b*Log(dose))]				D.O.F.	2								0.05	7.86786
							Chi2	0.937763								0.06	8.07088
		Model Options														0.07	8.25388
		Risk Type	Extra Risk				Model Parameters									0.08	8.42361
		BMR	0.1				# of Parameters	3								0.09	8.58352
		Confidence Level	0.95				Variable	Estimate	Std Error	Lower Conf	Upper Conf					0.1	8.73351
		Background	Estimated				g	0.318379	1.76662e+12	0.283754	0.353004					0.11	8.87485
							a	-4.7801	0,3617553891246	-5.48913	-4.07107					0.12	9.01185
		Model Data					b	Bounded	NA	NA	NA					0.13	9.14372
		Dependent Variable	mg/kg b.w./day													0.14	9.2714
		Independent Variable	[Custom]				Goodness of Fit									0.15	9.3954
		Total # of Observations	4				Dose	Estimated Probability	Expected	Observed	Size	Scaled Residual				0.16	9.51627
							0	0.318379	15.9189	15	50	-0.278973				0.17	9.63482
							37.5	0.481586	24.0793	27	50	0.826666				0.18	9.75127
							75	0.581735	29.0867	28	50	-0.311564				0.19	9.86568
							150	0.698301	34.915	34	50	-0.281936				0.2	9.97801
																0.21	10.0878
							Analysis of Deviance									0.22	10.1967
							Model	Log Likelihood	# of Parameters	Deviance	Test d.f.	P Value				0.23	10.3057
							Full Model	-130.68	4	-	-	NA				0.24	10.4138
							Fitted Model	-131.149	2	0.936874	2	0.62598				0.25	10.5206
							Reduced Model	-138.469	1	15.5781	3	0.00138373				0.26	10.6266
																0.27	10.7317
																0.28	10.8367
																0.29	10.9421
																0.3	11.0472
																0.31	11.1512
																0.32	11.2554
																0.33	11.3608
																0.34	11.4665
																0.35	11.5711
																0.36	11.6754
																0.37	11.7818
																0.38	11.8903
																0.39	11.998
																0.4	12.1039
																0.41	12.2116
																0.42	12.3242
																0.43	12.4378
																0.44	12.5464
																0.45	12.6541
																0.46	12.7734
																0.47	12.9033
																0.48	13.0229
																0.49	13.1299
																0.5	13.2351
																0.51	13.339
																0.52	13.4457
																0.53	13.5702
																0.54	13.7095
																0.55	13.8479
																0.56	13.986
																0.57	14.1234
																0.58	14.2604
																0.59	14.4
																0.6	14.5424
																0.61	14.6912
																0.62	14.8471
																0.63	15.0181
																0.64	15.2039
																0.65	15.4053
																0.66	15.6226
																0.67	15.8564
																0.68	16.1072
																0.69	16.3744
																0.7	16.6602
																0.71	16.9646
																0.72	17.2877
																0.73	17.632
																0.74	17.9987
																0.75	18.388
																0.76	18.8037
																0.77	19.2445
																0.78	19.7161
																0.79	20.2185
																0.8	20.7552
																0.81	21.3292
																0.82	21.9454
																0.83	22.6095
																0.84	23.3264
																0.85	24.1026
																0.86	24.9484
																0.87	25.8728
																0.88	26.8905
																0.89	28.0227
																0.9	29.2879
																0.91	30.7223
																0.92	32.3686
																0.93	34.293
																0.94	36.5912
																0.95	39.4243
																0.96	43.0693
																0.97	48.0886
																0.98	-
																0.99	-

## Sheet: freq-mst3-rest-opt1
				Dichotomous Results
					BMDS 3.3.2
		Return to Summary				Scroll right to see BMD Cumulative Distribution Function (CDF) table →
						Scroll down to see Dose Response Plot ↓
	User Input					Model Results									CDF
		Info					Benchmark Dose									Percentiles	BMD
		Model	Multistage degree 3				BMD	19.435								0	0
		Model Restriction	Restricted				BMDL	13.1311								0.01	0
		Dataset Name	male mice study				BMDU	48.049								0.02	0
		User notes	clear cell focus				AIC	267.138								0.03	12.5289
							P-value	0.411472								0.04	12.8545
		Dose-Response Model	P[dose] = g + (1-g)*[1-exp(-b1*dose^1-b2*dose^2 - ...)]				D.O.F.	2								0.05	13.1311
							Chi2	1.77603								0.06	13.3755
		Model Options					Slope Factor	0.00761549								0.07	13.5965
		Risk Type	Extra Risk													0.08	13.8
		BMR	0.1				Model Parameters									0.09	13.9897
		Confidence Level	0.95				# of Parameters	4								0.1	14.1691
		Background	Estimated				Variable	Estimate	Std Error	Lower Conf	Upper Conf					0.11	14.3392
							g	0.342046	1.59191e+12	0.310845	0.373247					0.12	14.5022
		Model Data					b1	0.00542118	0,229599546898848	-0.444586	0.455428					0.13	14.659
		Dependent Variable	mg/kg b.w./day				b2	Bounded	NA	NA	NA					0.14	14.8105
		Independent Variable	[Custom]				b3	Bounded	NA	NA	NA					0.15	14.9577
		Total # of Observations	4													0.16	15.1012
							Goodness of Fit									0.17	15.2413
							Dose	Estimated Probability	Expected	Observed	Size	Scaled Residual				0.18	15.3783
							0	0.342046	17.1023	15	50	-0.626718				0.19	15.5124
							37.5	0.463085	23.1542	27	50	1.09072				0.2	15.6448
							75	0.561857	28.0928	28	50	-0.0264624				0.21	15.7752
							150	0.708233	35.4116	34	50	-0.439173				0.22	15.904
																0.23	16.0313
							Analysis of Deviance									0.24	16.1573
							Model	Log Likelihood	# of Parameters	Deviance	Test d.f.	P Value				0.25	16.2825
							Full Model	-130.68	4	-	-	NA				0.26	16.4066
							Fitted Model	-131.569	2	1.77678	2	0.411317				0.27	16.5301
							Reduced Model	-138.469	1	15.5781	3	0.00138373				0.28	16.6528
																0.29	16.7749
																0.3	16.897
																0.31	17.0191
																0.32	17.1412
																0.33	17.2632
																0.34	17.3851
																0.35	17.5072
																0.36	17.6298
																0.37	17.7529
																0.38	17.8765
																0.39	18.0006
																0.4	18.1253
																0.41	18.2506
																0.42	18.3767
																0.43	18.5034
																0.44	18.6311
																0.45	18.76
																0.46	18.8899
																0.47	19.022
																0.48	19.1572
																0.49	19.295
																0.5	19.435
																0.51	19.5776
																0.52	19.722
																0.53	19.8662
																0.54	20.0088
																0.55	20.1531
																0.56	20.3028
																0.57	20.4573
																0.58	20.6148
																0.59	20.7744
																0.6	20.9369
																0.61	21.1028
																0.62	21.2719
																0.63	21.4451
																0.64	21.6227
																0.65	21.8049
																0.66	21.992
																0.67	22.1837
																0.68	22.3868
																0.69	22.6009
																0.7	22.8317
																0.71	23.0808
																0.72	23.35
																0.73	23.6401
																0.74	23.9536
																0.75	24.2914
																0.76	24.6555
																0.77	25.0506
																0.78	25.4785
																0.79	25.944
																0.8	26.4493
																0.81	27
																0.82	27.6044
																0.83	28.2655
																0.84	28.9953
																0.85	29.8028
																0.86	30.7007
																0.87	31.7061
																0.88	32.8376
																0.89	34.1234
																0.9	35.5934
																0.91	37.2943
																0.92	39.2878
																0.93	41.6558
																0.94	44.5149
																0.95	48.049
																0.96	52.5663
																0.97	59.7343
																0.98	-
																0.99	-

## Sheet: freq-mst2-rest-opt1
				Dichotomous Results
					BMDS 3.3.2
		Return to Summary				Scroll right to see BMD Cumulative Distribution Function (CDF) table →
						Scroll down to see Dose Response Plot ↓
	User Input					Model Results									CDF
		Info					Benchmark Dose									Percentiles	BMD
		Model	Multistage degree 2				BMD	19.4345								0	0
		Model Restriction	Restricted				BMDL	13.131								0.01	0
		Dataset Name	male mice study				BMDU	48.0475								0.02	0
		User notes	clear cell focus				AIC	267.138								0.03	12.5287
							P-value	0.411473								0.04	12.8545
		Dose-Response Model	P[dose] = g + (1-g)*[1-exp(-b1*dose^1-b2*dose^2 - ...)]				D.O.F.	2								0.05	13.131
							Chi2	1.77602								0.06	13.3753
		Model Options					Slope Factor	0.00761556								0.07	13.5964
		Risk Type	Extra Risk													0.08	13.7998
		BMR	0.1				Model Parameters									0.09	13.9896
		Confidence Level	0.95				# of Parameters	3								0.1	14.1688
		Background	Estimated				Variable	Estimate	Std Error	Lower Conf	Upper Conf					0.11	14.3388
							g	0.342043	1.59205e+12	0.310839	0.373246					0.12	14.5023
		Model Data					b1	0.00542132	0,229617883737097	-0.444621	0.455464					0.13	14.6594
		Dependent Variable	mg/kg b.w./day				b2	Bounded	NA	NA	NA					0.14	14.811
		Independent Variable	[Custom]													0.15	14.958
		Total # of Observations	4				Goodness of Fit									0.16	15.1011
							Dose	Estimated Probability	Expected	Observed	Size	Scaled Residual				0.17	15.2409
							0	0.342043	17.1021	15	50	-0.626665				0.18	15.378
							37.5	0.463085	23.1542	27	50	1.09073				0.19	15.5124
							75	0.561859	28.0929	28	50	-0.0264912				0.2	15.6447
							150	0.708237	35.4118	34	50	-0.439236				0.21	15.7749
																0.22	15.9036
							Analysis of Deviance									0.23	16.0311
							Model	Log Likelihood	# of Parameters	Deviance	Test d.f.	P Value				0.24	16.1574
							Full Model	-130.68	4	-	-	NA				0.25	16.2825
							Fitted Model	-131.569	2	1.77677	2	0.411318				0.26	16.4064
							Reduced Model	-138.469	1	15.5781	3	0.00138373				0.27	16.5297
																0.28	16.6526
																0.29	16.7751
																0.3	16.8973
																0.31	17.0192
																0.32	17.1409
																0.33	17.2628
																0.34	17.3846
																0.35	17.5067
																0.36	17.6294
																0.37	17.7524
																0.38	17.876
																0.39	18.0001
																0.4	18.1246
																0.41	18.25
																0.42	18.3769
																0.43	18.5052
																0.44	18.6341
																0.45	18.7625
																0.46	18.8909
																0.47	19.0216
																0.48	19.1565
																0.49	19.2944
																0.5	19.4345
																0.51	19.5769
																0.52	19.7212
																0.53	19.866
																0.54	20.0105
																0.55	20.1566
																0.56	20.3062
																0.57	20.4588
																0.58	20.6143
																0.59	20.7726
																0.6	20.934
																0.61	21.1002
																0.62	21.2713
																0.63	21.4464
																0.64	21.6251
																0.65	21.8078
																0.66	21.9946
																0.67	22.1854
																0.68	22.3875
																0.69	22.6007
																0.7	22.8311
																0.71	23.0801
																0.72	23.3494
																0.73	23.6395
																0.74	23.9528
																0.75	24.2912
																0.76	24.6565
																0.77	25.0516
																0.78	25.4797
																0.79	25.9438
																0.8	26.4496
																0.81	27.0013
																0.82	27.6039
																0.83	28.2665
																0.84	28.9961
																0.85	29.802
																0.86	30.6998
																0.87	31.7051
																0.88	32.8379
																0.89	34.1225
																0.9	35.5923
																0.91	37.2955
																0.92	39.2881
																0.93	41.6545
																0.94	44.5189
																0.95	48.0475
																0.96	52.5401
																0.97	58.494
																0.98	-
																0.99	-

## Sheet: freq-mst1-rest-opt1
				Dichotomous Results
					BMDS 3.3.2
		Return to Summary				Scroll right to see BMD Cumulative Distribution Function (CDF) table →
						Scroll down to see Dose Response Plot ↓
	User Input					Model Results									CDF
		Info					Benchmark Dose									Percentiles	BMD
		Model	Multistage degree 1				BMD	19.4345								0	0
		Model Restriction	Restricted				BMDL	13.1312								0.01	0
		Dataset Name	male mice study				BMDU	35.6853								0.02	0
		User notes	clear cell focus				AIC	267.138								0.03	12.5287
							P-value	0.411473								0.04	12.8546
		Dose-Response Model	P[dose] = g + (1-g)*[1-exp(-b1*dose^1-b2*dose^2 - ...)]				D.O.F.	2								0.05	13.1312
							Chi2	1.77602								0.06	13.3752
		Model Options					Slope Factor	0.00761547								0.07	13.5964
		Risk Type	Extra Risk													0.08	13.7998
		BMR	0.1				Model Parameters									0.09	13.9894
		Confidence Level	0.95				# of Parameters	2								0.1	14.1687
		Background	Estimated				Variable	Estimate	Std Error	Lower Conf	Upper Conf					0.11	14.3391
							g	0.342043	1.59204e+12	0.310839	0.373246					0.12	14.5023
		Model Data					b1	0.00542132	0,229621083218667	-0.444628	0.45547					0.13	14.6592
		Dependent Variable	mg/kg b.w./day													0.14	14.8108
		Independent Variable	[Custom]				Goodness of Fit									0.15	14.958
		Total # of Observations	4				Dose	Estimated Probability	Expected	Observed	Size	Scaled Residual				0.16	15.1011
							0	0.342043	17.1021	15	50	-0.626665				0.17	15.2409
							37.5	0.463085	23.1542	27	50	1.09073				0.18	15.378
							75	0.561859	28.0929	28	50	-0.0264912				0.19	15.5124
							150	0.708237	35.4118	34	50	-0.439236				0.2	15.6448
																0.21	15.7753
							Analysis of Deviance									0.22	15.9041
							Model	Log Likelihood	# of Parameters	Deviance	Test d.f.	P Value				0.23	16.0312
							Full Model	-130.68	4	-	-	NA				0.24	16.1569
							Fitted Model	-131.569	2	1.77677	2	0.411318				0.25	16.282
							Reduced Model	-138.469	1	15.5781	3	0.00138373				0.26	16.4061
																0.27	16.5297
																0.28	16.6527
																0.29	16.7751
																0.3	16.8973
																0.31	17.0192
																0.32	17.1409
																0.33	17.2628
																0.34	17.3846
																0.35	17.5067
																0.36	17.6294
																0.37	17.7524
																0.38	17.876
																0.39	18.0001
																0.4	18.1246
																0.41	18.25
																0.42	18.3769
																0.43	18.5052
																0.44	18.6341
																0.45	18.7625
																0.46	18.8909
																0.47	19.0216
																0.48	19.1565
																0.49	19.2944
																0.5	19.4345
																0.51	19.577
																0.52	19.7215
																0.53	19.8657
																0.54	20.0082
																0.55	20.1525
																0.56	20.3023
																0.57	20.4568
																0.58	20.6142
																0.59	20.7738
																0.6	20.9362
																0.61	21.1025
																0.62	21.2725
																0.63	21.4465
																0.64	21.6241
																0.65	21.8061
																0.66	21.9941
																0.67	22.188
																0.68	22.3874
																0.69	22.592
																0.7	22.8035
																0.71	23.0228
																0.72	23.2493
																0.73	23.4823
																0.74	23.725
																0.75	23.9795
																0.76	24.2449
																0.77	24.521
																0.78	24.8102
																0.79	25.1134
																0.8	25.433
																0.81	25.7714
																0.82	26.1302
																0.83	26.5109
																0.84	26.9178
																0.85	27.3555
																0.86	27.8287
																0.87	28.3404
																0.88	28.9017
																0.89	29.5233
																0.9	30.2132
																0.91	30.99
																0.92	31.8794
																0.93	32.9167
																0.94	34.1566
																0.95	35.6853
																0.96	37.66
																0.97	40.3984
																0.98	-
																0.99	-

## Sheet: freq-wei-rest-opt1
				Dichotomous Results
					BMDS 3.3.2
		Return to Summary				Scroll right to see BMD Cumulative Distribution Function (CDF) table →
						Scroll down to see Dose Response Plot ↓
	User Input					Model Results									CDF
		Info					Benchmark Dose									Percentiles	BMD
		Model	Weibull				BMD	19.4345								0	0
		Model Restriction	Restricted				BMDL	13.1312								0.01	0
		Dataset Name	male mice study				BMDU	48.0415								0.02	0
		User notes	clear cell focus				AIC	267.138								0.03	12.5288
							P-value	0.411473								0.04	12.8545
		Dose-Response Model	P[dose] = g + (1-g)*[1-exp(-b*dose^a)]				D.O.F.	2								0.05	13.1312
							Chi2	1.77602								0.06	13.3755
		Model Options														0.07	13.5965
		Risk Type	Extra Risk				Model Parameters									0.08	13.7998
		BMR	0.1				# of Parameters	3								0.09	13.9897
		Confidence Level	0.95				Variable	Estimate	Std Error	Lower Conf	Upper Conf					0.1	14.1692
		Background	Estimated				g	0.342043	1.59243e+12	0.310831	0.373254					0.11	14.3394
							a	Bounded	NA	NA	NA					0.12	14.5024
		Model Data					b	0.00542132	0,230860035502318	-0.447056	0.457899					0.13	14.6591
		Dependent Variable	mg/kg b.w./day													0.14	14.8108
		Independent Variable	[Custom]				Goodness of Fit									0.15	14.958
		Total # of Observations	4				Dose	Estimated Probability	Expected	Observed	Size	Scaled Residual				0.16	15.1011
							0	0.342043	17.1021	15	50	-0.626665				0.17	15.2409
							37.5	0.463085	23.1542	27	50	1.09073				0.18	15.378
							75	0.561859	28.0929	28	50	-0.0264912				0.19	15.5124
							150	0.708237	35.4118	34	50	-0.439236				0.2	15.6448
																0.21	15.7752
							Analysis of Deviance									0.22	15.9041
							Model	Log Likelihood	# of Parameters	Deviance	Test d.f.	P Value				0.23	16.0314
							Full Model	-130.68	4	-	-	NA				0.24	16.1574
							Fitted Model	-131.569	2	1.77677	2	0.411318				0.25	16.2826
							Reduced Model	-138.469	1	15.5781	3	0.00138373				0.26	16.4068
																0.27	16.5303
																0.28	16.6531
																0.29	16.7753
																0.3	16.8973
																0.31	17.0191
																0.32	17.1409
																0.33	17.2628
																0.34	17.3846
																0.35	17.5067
																0.36	17.6294
																0.37	17.7524
																0.38	17.876
																0.39	18.0001
																0.4	18.1246
																0.41	18.25
																0.42	18.3769
																0.43	18.5052
																0.44	18.6341
																0.45	18.7625
																0.46	18.8909
																0.47	19.0216
																0.48	19.1565
																0.49	19.2944
																0.5	19.4345
																0.51	19.577
																0.52	19.7215
																0.53	19.8657
																0.54	20.0082
																0.55	20.1525
																0.56	20.3024
																0.57	20.4569
																0.58	20.6143
																0.59	20.773
																0.6	20.9342
																0.61	21.0998
																0.62	21.2692
																0.63	21.4443
																0.64	21.6245
																0.65	21.8131
																0.66	22.0187
																0.67	22.24
																0.68	22.4787
																0.69	22.7352
																0.7	23.0113
																0.71	23.3082
																0.72	23.6267
																0.73	23.9676
																0.74	24.3332
																0.75	24.7254
																0.76	25.145
																0.77	25.5944
																0.78	26.0782
																0.79	26.5977
																0.8	27.1562
																0.81	27.7601
																0.82	28.4125
																0.83	29.1186
																0.84	29.8874
																0.85	30.7271
																0.86	31.6466
																0.87	32.6619
																0.88	33.7873
																0.89	35.045
																0.9	36.4613
																0.91	38.0777
																0.92	39.9443
																0.93	42.1378
																0.94	44.7742
																0.95	48.0415
																0.96	52.2651
																0.97	58.1044
																0.98	-
																0.99	-

[truncated: 4 more sheets: freq-log-unrest-opt1, freq-lnp-unrest-opt1, freq-pro-unrest-opt1, freq-qln-unrest-opt1]
