# Supplementary material for: Risk Assessment of Pulegone in Foods Based on Benchmark Dose–Response Modeling
Source: Foods. 2024 Sep 13;13(18):2906. doi: 10.3390/foods13182906 (PMC11430949; doi:10.3390/foods13182906)
Supplement: Supplementary file 1 [file foods-13-02906-s001.zip › Table S6 hyaline glomerulopathy - female mice.xlsx]

## Sheet: Hidden
Template Version	8				Models
Analysis Name	hyaline glomerulopathy male mice				Cont Rest Frequentist	Cont Unrest Frequentist	Cont Bayesian	Cont MA	Cont MA Wts	Dicho Rest Frequentist	Dicho Unrest Frequentist	Dicho Bayesian	Dicho MA	Dicho MA Wts	Nested Rest	Nested Unrest
Analysis Description					1,1,2,1,1	2,0,1,0,0	2,2,2,2,2	2,2,2,2,2	0,0,0,0,0	1,1,2,1,0,1,2,2,1	0,0,1,0,1,0,1,1,0	0,0,0,0,0,0,0,0,0	0,0,0,0,0,0,0,0,0	0,0,0,0,0,0,0,0,0	1,2	0,2
Chosen Model Type	2	BMDS Version	BMDS 3.3.2						0,5,0,5,0
App Location	C:\Users\voigt\Downloads\bmds332\bmds332\bmds3.xlsm	Output Dir	C:\Users\voigt\iCloudDrive\Studium Toxi Uni Leipzig\Abschlussarbeit\Paper\supplemenatary data
1	DataSets				enable	name	dType	range	mscomboDeg	mscomboBgType	mscomboBg	contAdvDir	maxDeg	OptionSets
1	hyaline glomerulopathy				1	hyaline glomerulopathy	3	$B$7:$D$14	1	1	0		3	Continuous	1
	female mice study													BMRType	1
	Dose	N	Incidence											BMRF	1
	mg/kg b.w./day	[Custom]	[Custom]											Tail Prob	0.01
	0	49	0											ConfLevel	0.95
	37.5	50	3											Dist	1
	75	50	15											Variance	1
	150	50	41											PolyRest	1
														Background	0
														Dichotomous	1
														RiskType	1
														BMR	0.1
														ConfLevel	0.95
														BackgroundType
														Background	-9999
														MSCombo	1
														RiskType	1
														BMR	0.1
														ConfLevel	0.95
														Nested	1
														RiskType	1
														BMR	0.1
														ConfLevel	0.95
														LSC	1
														BackgroundType	1
														Background	-9999
														Iterations	1000
														SeedType	1
														Seed	-9999
														Logic Settings
														TRUE
														FALSE
														3
														On	On	On	N/A	Unusable Bin	BMD not estimated
														On	On	On	N/A	Unusable Bin	BMDL not estimated
														Off	Off	Off	N/A	No Bin Change (Warning)	BMDU not estimated
														On	On	On	N/A	Unusable Bin	AIC not estimated
														On	Off	Off	0.05	Questionable Bin	Constant variance test failed (Test 2 p-value < 0.05)
														On	Off	Off	0.05	Questionable Bin	Non-constant variance test failed (Test 3 p-value < 0.05)
														On	On	On	0.1	Questionable Bin	Goodness of fit p-value < 0.1
														Off	On	Off	0.05	Questionable Bin	Goodness of fit p-value < 0.05
														On	On	On	20	Questionable Bin	BMD/BMDL ratio > 20
														On	On	On	3	No Bin Change (Warning)	BMD/BMDL ratio > 3
														On	On	On	2	Questionable Bin	|Residual for Dose Group Near BMD| > 2
														Off	Off	Off	N/A	No Bin Change (Warning)	BMDS output file included warning
														On	On	On	1	No Bin Change (Warning)	BMD higher than maximum dose
														On	On	On	1	No Bin Change (Warning)	BMDL higher than maximum dose
														On	On	On	3	No Bin Change (Warning)	BMD 3x lower than lowest non-zero dose
														On	On	On	3	No Bin Change (Warning)	BMDL 3x lower than lowest non-zero dose
														On	On	On	10	Questionable Bin	BMD 10x lower than lowest non-zero dose
														On	On	On	10	Questionable Bin	BMDL 10x lower than lowest non-zero dose
														On	On	On	2	No Bin Change (Warning)	|Residual at control| > 2
														On	Off	Off	1.5	No Bin Change (Warning)	Modeled control response std. dev. >|1.5| actual response std. dev.
														On	On	On	NA	Questionable Bin	d.f.=0, saturated model (Goodness of fit test cannot be calculated)
														Report Settings
														Continuous Input	1,1,1,1,1,1,1,1,1,1,1,1,1,1,1,1,1
														Continuous Output	1,1,1,1,1,1,1,1,1,1,1
														Dichotomous Input	1,1,1,1,1,1,1,1,1,1,1,1,1
														Dichotomous Output	1,1,1,1,1,1,1,1,1,1,1,1
														MSCombo Input	1,1,1,1,1
														MSCombo Output	1,1,1,1
														Nested Input	1,1,1,1,1,1,1,1,1,1,1,1,1,1,1
														Nested Output	1,1,1,1,1,1,1,1,1,1,1,1,1,1,1,1
														Print Data Page	1
														Print Info Page	1
														Print Summary Results	1
														Print Summary Chart	1
														Print Model Result	1
														Print Model Chart	1
														Print All Models	1

## Sheet: Summary
					BMDS 3.3.2
	hyaline glomerulopathy					hyaline glomerulopathy male mice
	female mice study										Color Key
	Dose	N	Incidence			Analysis Description					Recommended frequentist model
	mg/kg b.w./day	[Custom]	[Custom]								Model averaging
	0	49	0
	37.5	50	3
	75	50	15
	150	50	41
																		Standard Excel tools can be used to expand or modify graphs
	Option set #1 (Hover for details)		Scroll right to see summary plot ->
	Model	Analysis Type	Restriction	RiskType	BMRF	BMD	BMDL	BMDU	P Value	AIC	Unnormalized Log Posterior Probability	Scaled Residual for Dose Group near BMD	Scaled Residual for Control Dose Group	BMDS Recommendation	BMDS Recommendation Notes
	Dichotomous Hill	frequentist	Restricted	Extra Risk	0.1	47.5478	37.8086	57.6629	0.885402	135.161	-	0.334603	-0.000863869	Viable - Alternate
	Gamma	frequentist	Restricted	Extra Risk	0.1	46.449	36.2303	55.5542	0.963291	134.997	-	0.168101	-0.000863869	Viable - Alternate
	Log-Logistic	frequentist	Restricted	Extra Risk	0.1	47.5478	37.8086	56.5689	0.885402	135.161	-	0.334603	-0.000863869	Viable - Alternate
	Multistage Degree 3	frequentist	Restricted	Extra Risk	0.1	44.6798	29.6714	55.9192	0.988896	133.048	-	-0.260674	-0.000863869	Viable - Recommended	Lowest AIC_x000D_
	Multistage Degree 2	frequentist	Restricted	Extra Risk	0.1	39.0338	31.1489	43.9224	0.792427	134.054	-	-0.79657	-0.000863869	Viable - Alternate
	Multistage Degree 1	frequentist	Restricted	Extra Risk	0.1	15.8574	12.8023	19.9244	0.000717405	153.145	-	-0.000870647	-0.000870647	Questionable	_x000D_ Goodness of fit p-value < 0.1
	Weibull	frequentist	Restricted	Extra Risk	0.1	45.2667	34.405	55.7378	0.974353	134.975	-	-0.16059	-0.000863869	Viable - Alternate
	Logistic	frequentist	Unrestricted	Extra Risk	0.1	51.3471	42.1472	61.2511	0.342081	137.946	-	-0.349327	-0.968093	Viable - Alternate
	Log-Probit	frequentist	Unrestricted	Extra Risk	0.1	46.7789	37.9995	54.8346	0.723379	135.56	-	0.476445	-0.000863869	Viable - Alternate
	Probit	frequentist	Unrestricted	Extra Risk	0.1	49.2849	40.1105	59.0506	0.531284	136.664	-	-0.224265	-0.710834	Viable - Alternate
	Quantal Linear	frequentist	Unrestricted	Extra Risk	0.1	15.8574	12.8028	19.9239	0.000717405	153.145	-	-0.000870647	-0.000870647	Questionable	_x000D_ Goodness of fit p-value < 0.1

## Sheet: Abbreviations
Abbreviations
	Analysis Type	Term	Abbreviation
	Dichotomous	Dichotomous Hill	dhl
		Gamma	gam
		Logistic	log
		Log-Logistic	lnl
		Log-Probit	lnp
		Multistage	mst
		Probit	pro
		Quantal Linear	qln
		Weibull	wei
	Continuous	Exponential	exp
		Hill	hil
		Linear	lin
		Polynomial	ply
		Power	pow
	Multi-tumor (MS_Combo)	MS_Combo	msc
	Dichotomous-Nested	Nested Logistic	nln
	Model Averaging	Bayesian Model Averaging	bma
	All	Dataset	dset
		Bayesian	bayes
		Frequentist	freq
		Option Set	opt
		Restricted	rest
		Unrestricted	unrest

## Sheet: freq-dhl-rest-opt1
				Dichotomous Results
					BMDS 3.3.2
		Return to Summary				Scroll right to see BMD Cumulative Distribution Function (CDF) table →
						Scroll down to see Dose Response Plot ↓
	User Input					Model Results									CDF
		Info					Benchmark Dose									Percentiles	BMD
		Model	Dichotomous Hill				BMD	47.5478								0	0
		Model Restriction	Restricted				BMDL	37.8086								0.01	0
		Dataset Name	hyaline glomerulopathy				BMDU	57.6629								0.02	35.23
		User notes	female mice study				AIC	135.161								0.03	36.3347
							P-value	0.885402								0.04	37.1497
		Dose-Response Model	P[dose] = g +(v-v*g)/[1+exp(-a-b*Log(dose))]				D.O.F.	2								0.05	37.8086
							Chi2	0.243427								0.06	38.3672
		Model Options														0.07	38.8518
		Risk Type	Extra Risk				Model Parameters									0.08	39.2853
		BMR	0.1				# of Parameters	4								0.09	39.6777
		Confidence Level	0.95				Variable	Estimate	Std Error	Lower Conf	Upper Conf					0.1	40.0377
		Background	Estimated				g	Bounded	NA	NA	NA					0.11	40.3695
							v	Bounded	NA	NA	NA					0.12	40.6826
		Model Data					a	-14.4503	220836794132098	-18.7786	-10.1219					0.13	40.9738
		Dependent Variable	mg/kg b.w./day				b	3.17293	0,488973674870228	2.21456	4.1313					0.14	41.2502
		Independent Variable	[Custom]													0.15	41.5145
		Total # of Observations	4				Goodness of Fit									0.16	41.7643
							Dose	Estimated Probability	Expected	Observed	Size	Scaled Residual				0.17	42.0038
							0	1.523e-08	7.46269e-07	0	49	-0.000863869				0.18	42.236
							37.5	0.0497148	2.48574	3	50	0.334603				0.19	42.4584
							75	0.32057	16.0285	15	50	-0.31167				0.2	42.6723
							150	0.809715	40.4857	41	50	0.185281				0.21	42.8801
																0.22	43.0832
							Analysis of Deviance									0.23	43.2798
							Model	Log Likelihood	# of Parameters	Deviance	Test d.f.	P Value				0.24	43.4705
							Full Model	-65.4613	4	-	-	NA				0.25	43.6567
							Fitted Model	-65.5805	2	0.238424	2	0.88762				0.26	43.8396
							Reduced Model	-120.963	1	111.003	3	<0.0001				0.27	44.0191
																0.28	44.1941
																0.29	44.3655
																0.3	44.5338
																0.31	44.7001
																0.32	44.8644
																0.33	45.0257
																0.34	45.1844
																0.35	45.341
																0.36	45.496
																0.37	45.6498
																0.38	45.8021
																0.39	45.9525
																0.4	46.1012
																0.41	46.2487
																0.42	46.3953
																0.43	46.5415
																0.44	46.6873
																0.45	46.8321
																0.46	46.9759
																0.47	47.1192
																0.48	47.2621
																0.49	47.4048
																0.5	47.5478
																0.51	47.6906
																0.52	47.833
																0.53	47.9752
																0.54	48.1174
																0.55	48.2598
																0.56	48.4028
																0.57	48.5465
																0.58	48.6901
																0.59	48.8337
																0.6	48.9778
																0.61	49.1227
																0.62	49.2688
																0.63	49.4164
																0.64	49.5656
																0.65	49.7155
																0.66	49.8665
																0.67	50.0189
																0.68	50.1731
																0.69	50.3298
																0.7	50.4891
																0.71	50.6501
																0.72	50.8125
																0.73	50.9773
																0.74	51.1452
																0.75	51.317
																0.76	51.4936
																0.77	51.673
																0.78	51.8552
																0.79	52.0416
																0.8	52.2339
																0.81	52.4336
																0.82	52.64
																0.83	52.8497
																0.84	53.0665
																0.85	53.2945
																0.86	53.5379
																0.87	53.7848
																0.88	54.0362
																0.89	54.3194
																0.9	54.6609
																0.91	55.0188
																0.92	55.4667
																0.93	56.1482
																0.94	56.9451
																0.95	57.6629
																0.96	58.5398
																0.97	59.6533
																0.98	61.1977
																0.99	-

## Sheet: freq-gam-rest-opt1
				Dichotomous Results
					BMDS 3.3.2
		Return to Summary				Scroll right to see BMD Cumulative Distribution Function (CDF) table →
						Scroll down to see Dose Response Plot ↓
	User Input					Model Results									CDF
		Info					Benchmark Dose									Percentiles	BMD
		Model	Gamma				BMD	46.449								0	0
		Model Restriction	Restricted				BMDL	36.2303								0.01	0
		Dataset Name	hyaline glomerulopathy				BMDU	55.5542								0.02	0
		User notes	female mice study				AIC	134.997								0.03	34.6439
							P-value	0.963291								0.04	35.5224
		Dose-Response Model	P[dose]= g+(1-g)*CumGamma[b*dose,a]				D.O.F.	2								0.05	36.2303
							Chi2	0.0747994								0.06	36.8282
		Model Options														0.07	37.3484
		Risk Type	Extra Risk				Model Parameters									0.08	37.8087
		BMR	0.1				# of Parameters	3								0.09	38.2281
		Confidence Level	0.95				Variable	Estimate	Std Error	Lower Conf	Upper Conf					0.1	38.6088
		Background	Estimated				g	Bounded	NA	NA	NA					0.11	38.9642
							a	4.01783	100082309135053	2.05625	5.9794					0.12	39.2925
		Model Data					b	0.0378197	1.06532e+12	0.0169398	0.0586996					0.13	39.6032
		Dependent Variable	mg/kg b.w./day													0.14	39.8954
		Independent Variable	[Custom]				Goodness of Fit									0.15	40.1717
		Total # of Observations	4				Dose	Estimated Probability	Expected	Observed	Size	Scaled Residual				0.16	40.4374
							0	1.523e-08	7.46269e-07	0	49	-0.000863869				0.17	40.6901
							37.5	0.0545989	2.72994	3	50	0.168101				0.18	40.9318
							75	0.312728	15.6364	15	50	-0.194126				0.19	41.1662
							150	0.814831	40.7415	41	50	0.0941055				0.2	41.3924
																0.21	41.6101
							Analysis of Deviance									0.22	41.8212
							Model	Log Likelihood	# of Parameters	Deviance	Test d.f.	P Value				0.23	42.0276
							Full Model	-65.4613	4	-	-	NA				0.24	42.2282
							Fitted Model	-65.4984	2	0.0743146	2	0.963525				0.25	42.4228
							Reduced Model	-120.963	1	111.003	3	<0.0001				0.26	42.6127
																0.27	42.7992
																0.28	42.9824
																0.29	43.1613
																0.3	43.3365
																0.31	43.5087
																0.32	43.6787
																0.33	43.8467
																0.34	44.0117
																0.35	44.1741
																0.36	44.3345
																0.37	44.4934
																0.38	44.6511
																0.39	44.8071
																0.4	44.9612
																0.41	45.1138
																0.42	45.2652
																0.43	45.4159
																0.44	45.566
																0.45	45.715
																0.46	45.8629
																0.47	46.01
																0.48	46.1565
																0.49	46.3027
																0.5	46.449
																0.51	46.5951
																0.52	46.7405
																0.53	46.8856
																0.54	47.0307
																0.55	47.1761
																0.56	47.3222
																0.57	47.469
																0.58	47.6158
																0.59	47.7629
																0.6	47.9106
																0.61	48.0591
																0.62	48.2087
																0.63	48.3598
																0.64	48.5115
																0.65	48.6639
																0.66	48.8174
																0.67	48.9725
																0.68	49.1295
																0.69	49.289
																0.7	49.4504
																0.71	49.6129
																0.72	49.7775
																0.73	49.9447
																0.74	50.1154
																0.75	50.2902
																0.76	50.4679
																0.77	50.648
																0.78	50.8319
																0.79	51.0208
																0.8	51.2161
																0.81	51.4178
																0.82	51.6231
																0.83	51.8344
																0.84	52.0543
																0.85	52.2856
																0.86	52.5263
																0.87	52.7743
																0.88	53.0358
																0.89	53.3171
																0.9	53.6157
																0.91	53.9294
																0.92	54.2742
																0.93	54.6569
																0.94	55.0692
																0.95	55.5542
																0.96	56.1029
																0.97	56.8064
																0.98	57.7045
																0.99	-

## Sheet: freq-lnl-rest-opt1
				Dichotomous Results
					BMDS 3.3.2
		Return to Summary				Scroll right to see BMD Cumulative Distribution Function (CDF) table →
						Scroll down to see Dose Response Plot ↓
	User Input					Model Results									CDF
		Info					Benchmark Dose									Percentiles	BMD
		Model	Log-Logistic				BMD	47.5478								0	0
		Model Restriction	Restricted				BMDL	37.8086								0.01	0
		Dataset Name	hyaline glomerulopathy				BMDU	56.5689								0.02	35.23
		User notes	female mice study				AIC	135.161								0.03	36.3347
							P-value	0.885402								0.04	37.1497
		Dose-Response Model	P[dose] = g+(1-g)/[1+exp(-a-b*Log(dose))]				D.O.F.	2								0.05	37.8086
							Chi2	0.243427								0.06	38.3672
		Model Options														0.07	38.8518
		Risk Type	Extra Risk				Model Parameters									0.08	39.2853
		BMR	0.1				# of Parameters	3								0.09	39.6777
		Confidence Level	0.95				Variable	Estimate	Std Error	Lower Conf	Upper Conf					0.1	40.0377
		Background	Estimated				g	Bounded	NA	NA	NA					0.11	40.3695
							a	-14.4502	220840304441683	-18.7786	-10.1219					0.12	40.6826
		Model Data					b	3.17293	0,488981155274621	2.21455	4.13132					0.13	40.9738
		Dependent Variable	mg/kg b.w./day													0.14	41.2502
		Independent Variable	[Custom]				Goodness of Fit									0.15	41.5145
		Total # of Observations	4				Dose	Estimated Probability	Expected	Observed	Size	Scaled Residual				0.16	41.7643
							0	1.523e-08	7.46269e-07	0	49	-0.000863869				0.17	42.0038
							37.5	0.0497148	2.48574	3	50	0.334603				0.18	42.236
							75	0.32057	16.0285	15	50	-0.31167				0.19	42.4584
							150	0.809715	40.4857	41	50	0.185281				0.2	42.6723
																0.21	42.8801
							Analysis of Deviance									0.22	43.0832
							Model	Log Likelihood	# of Parameters	Deviance	Test d.f.	P Value				0.23	43.2798
							Full Model	-65.4613	4	-	-	NA				0.24	43.4705
							Fitted Model	-65.5805	2	0.238424	2	0.88762				0.25	43.6567
							Reduced Model	-120.963	1	111.003	3	<0.0001				0.26	43.8396
																0.27	44.0191
																0.28	44.1941
																0.29	44.3655
																0.3	44.5338
																0.31	44.7001
																0.32	44.8644
																0.33	45.0257
																0.34	45.1844
																0.35	45.341
																0.36	45.496
																0.37	45.6498
																0.38	45.8021
																0.39	45.9525
																0.4	46.1012
																0.41	46.2487
																0.42	46.3953
																0.43	46.5415
																0.44	46.6873
																0.45	46.8321
																0.46	46.9759
																0.47	47.1192
																0.48	47.2621
																0.49	47.4048
																0.5	47.5478
																0.51	47.6906
																0.52	47.833
																0.53	47.9752
																0.54	48.1174
																0.55	48.2598
																0.56	48.4028
																0.57	48.5465
																0.58	48.6901
																0.59	48.8337
																0.6	48.9778
																0.61	49.1227
																0.62	49.2688
																0.63	49.4164
																0.64	49.5656
																0.65	49.7155
																0.66	49.8665
																0.67	50.0189
																0.68	50.1731
																0.69	50.3298
																0.7	50.4891
																0.71	50.6501
																0.72	50.8125
																0.73	50.9773
																0.74	51.1452
																0.75	51.317
																0.76	51.4936
																0.77	51.673
																0.78	51.8552
																0.79	52.0418
																0.8	52.2341
																0.81	52.4336
																0.82	52.6401
																0.83	52.8506
																0.84	53.0679
																0.85	53.2954
																0.86	53.5365
																0.87	53.7881
																0.88	54.0487
																0.89	54.3261
																0.9	54.6278
																0.91	54.9467
																0.92	55.2872
																0.93	55.6707
																0.94	56.0937
																0.95	56.5689
																0.96	57.1396
																0.97	57.8229
																0.98	58.7889
																0.99	-

## Sheet: freq-mst3-rest-opt1
				Dichotomous Results
					BMDS 3.3.2
		Return to Summary				Scroll right to see BMD Cumulative Distribution Function (CDF) table →
						Scroll down to see Dose Response Plot ↓
	User Input					Model Results									CDF
		Info					Benchmark Dose									Percentiles	BMD
		Model	Multistage degree 3				BMD	44.6798								0	0
		Model Restriction	Restricted				BMDL	29.6714								0.01	0
		Dataset Name	hyaline glomerulopathy				BMDU	55.9192								0.02	0
		User notes	female mice study				AIC	133.048								0.03	27.476
							P-value	0.988896								0.04	28.661
		Dose-Response Model	P[dose] = g + (1-g)*[1-exp(-b1*dose^1-b2*dose^2 - ...)]				D.O.F.	3								0.05	29.6714
							Chi2	0.123341								0.06	30.5664
		Model Options					Slope Factor	0.00337025								0.07	31.3785
		Risk Type	Extra Risk													0.08	32.1295
		BMR	0.1				Model Parameters									0.09	32.8322
		Confidence Level	0.95				# of Parameters	4								0.1	33.4975
		Background	Estimated				Variable	Estimate	Std Error	Lower Conf	Upper Conf					0.11	34.1334
							g	Bounded	NA	NA	NA					0.12	34.7456
		Model Data					b1	Bounded	NA	NA	NA					0.13	35.341
		Dependent Variable	mg/kg b.w./day				b2	4.24689e-05	0,59201175876964	-1.16028	1.16036					0.14	35.9178
		Independent Variable	[Custom]				b3	Bounded	NA	NA	NA					0.15	36.4643
		Total # of Observations	4													0.16	36.9631
							Goodness of Fit									0.17	37.4227
							Dose	Estimated Probability	Expected	Observed	Size	Scaled Residual				0.18	37.8463
							0	1.523e-08	7.46269e-07	0	49	-0.000863869				0.19	38.2391
							37.5	0.0693665	3.46832	3	50	-0.260674				0.2	38.6017
							75	0.285541	14.2771	15	50	0.226354				0.21	38.9428
							150	0.823475	41.1737	41	50	-0.0644441				0.22	39.2615
																0.23	39.5618
							Analysis of Deviance									0.24	39.8453
							Model	Log Likelihood	# of Parameters	Deviance	Test d.f.	P Value				0.25	40.1114
							Full Model	-65.4613	4	-	-	NA				0.26	40.364
							Fitted Model	-65.5242	1	0.125857	3	0.988563				0.27	40.6037
							Reduced Model	-120.963	1	111.003	3	<0.0001				0.28	40.8293
																0.29	41.0438
																0.3	41.25
																0.31	41.4443
																0.32	41.6277
																0.33	41.8048
																0.34	41.9807
																0.35	42.1587
																0.36	42.3352
																0.37	42.5098
																0.38	42.6825
																0.39	42.8534
																0.4	43.022
																0.41	43.1873
																0.42	43.3506
																0.43	43.5133
																0.44	43.6767
																0.45	43.8421
																0.46	44.0086
																0.47	44.1758
																0.48	44.3435
																0.49	44.5115
																0.5	44.6798
																0.51	44.8482
																0.52	45.0166
																0.53	45.1855
																0.54	45.3551
																0.55	45.5259
																0.56	45.6978
																0.57	45.8704
																0.58	46.0439
																0.59	46.2187
																0.6	46.395
																0.61	46.5731
																0.62	46.7522
																0.63	46.9326
																0.64	47.1149
																0.65	47.2996
																0.66	47.4869
																0.67	47.6761
																0.68	47.8674
																0.69	48.0614
																0.7	48.2587
																0.71	48.4594
																0.72	48.6626
																0.73	48.8689
																0.74	49.0793
																0.75	49.2949
																0.76	49.5155
																0.77	49.74
																0.78	49.9698
																0.79	50.2064
																0.8	50.4505
																0.81	50.6999
																0.82	50.9568
																0.83	51.2238
																0.84	51.502
																0.85	51.7885
																0.86	52.0877
																0.87	52.4039
																0.88	52.7337
																0.89	53.0808
																0.9	53.4545
																0.91	53.8474
																0.92	54.2746
																0.93	54.7532
																0.94	55.2829
																0.95	55.9192
																0.96	56.6925
																0.97	57.6946
																0.98	-
																0.99	-

## Sheet: freq-mst2-rest-opt1
				Dichotomous Results
					BMDS 3.3.2
		Return to Summary				Scroll right to see BMD Cumulative Distribution Function (CDF) table →
						Scroll down to see Dose Response Plot ↓
	User Input					Model Results									CDF
		Info					Benchmark Dose									Percentiles	BMD
		Model	Multistage degree 2				BMD	39.0338								0	0
		Model Restriction	Restricted				BMDL	31.1489								0.01	0
		Dataset Name	hyaline glomerulopathy				BMDU	43.9224								0.02	0
		User notes	female mice study				AIC	134.054								0.03	29.4215
							P-value	0.792427								0.04	30.3808
		Dose-Response Model	P[dose] = g + (1-g)*[1-exp(-b1*dose^1-b2*dose^2 - ...)]				D.O.F.	3								0.05	31.1489
							Chi2	1.03648								0.06	31.7914
		Model Options					Slope Factor	0.00321039								0.07	32.3451
		Risk Type	Extra Risk													0.08	32.8309
		BMR	0.1				Model Parameters									0.09	33.2622
		Confidence Level	0.95				# of Parameters	3								0.1	33.6506
		Background	Estimated				Variable	Estimate	Std Error	Lower Conf	Upper Conf					0.11	34.0052
							g	Bounded	NA	NA	NA					0.12	34.3279
		Model Data					b1	Bounded	NA	NA	NA					0.13	34.6267
		Dependent Variable	mg/kg b.w./day				b2	6.91508e-05	0,216907785582981	-0.425062	0.425201					0.14	34.9026
		Independent Variable	[Custom]													0.15	35.1581
		Total # of Observations	4				Goodness of Fit									0.16	35.3989
							Dose	Estimated Probability	Expected	Observed	Size	Scaled Residual				0.17	35.6224
							0	1.523e-08	7.46269e-07	0	49	-0.000863869				0.18	35.8313
							37.5	0.0926648	4.63324	3	50	-0.79657				0.19	36.0295
							75	0.322248	16.1124	15	50	-0.336619				0.2	36.2155
							150	0.788999	39.45	41	50	0.537252				0.21	36.3892
																0.22	36.5527
							Analysis of Deviance									0.23	36.7084
							Model	Log Likelihood	# of Parameters	Deviance	Test d.f.	P Value				0.24	36.8565
							Full Model	-65.4613	4	-	-	NA				0.25	36.9948
							Fitted Model	-66.027	1	1.13138	3	0.769504				0.26	37.1245
							Reduced Model	-120.963	1	111.003	3	<0.0001				0.27	37.2468
																0.28	37.363
																0.29	37.4743
																0.3	37.5794
																0.31	37.6753
																0.32	37.7634
																0.33	37.8452
																0.34	37.9222
																0.35	37.9958
																0.36	38.0676
																0.37	38.139
																0.38	38.2116
																0.39	38.2861
																0.4	38.3591
																0.41	38.43
																0.42	38.4991
																0.43	38.5668
																0.44	38.6336
																0.45	38.6997
																0.46	38.7656
																0.47	38.8315
																0.48	38.898
																0.49	38.9653
																0.5	39.0338
																0.51	39.1028
																0.52	39.1716
																0.53	39.2403
																0.54	39.3091
																0.55	39.3781
																0.56	39.4475
																0.57	39.5174
																0.58	39.588
																0.59	39.6594
																0.6	39.7318
																0.61	39.8054
																0.62	39.8797
																0.63	39.954
																0.64	40.0287
																0.65	40.104
																0.66	40.1801
																0.67	40.2574
																0.68	40.3362
																0.69	40.4167
																0.7	40.4991
																0.71	40.5839
																0.72	40.6705
																0.73	40.7575
																0.74	40.8454
																0.75	40.9349
																0.76	41.0266
																0.77	41.1212
																0.78	41.2194
																0.79	41.3217
																0.8	41.429
																0.81	41.5385
																0.82	41.6492
																0.83	41.763
																0.84	41.882
																0.85	42.0083
																0.86	42.1437
																0.87	42.2899
																0.88	42.4391
																0.89	42.5935
																0.9	42.7604
																0.91	42.9471
																0.92	43.1589
																0.93	43.3782
																0.94	43.6225
																0.95	43.9224
																0.96	44.2648
																0.97	44.6902
																0.98	45.3325
																0.99	-

## Sheet: freq-mst1-rest-opt1
				Dichotomous Results
					BMDS 3.3.2
		Return to Summary				Scroll right to see BMD Cumulative Distribution Function (CDF) table →
						Scroll down to see Dose Response Plot ↓
	User Input					Model Results									CDF
		Info					Benchmark Dose									Percentiles	BMD
		Model	Multistage degree 1				BMD	15.8574								0	0
		Model Restriction	Restricted				BMDL	12.8023								0.01	0
		Dataset Name	hyaline glomerulopathy				BMDU	19.9244								0.02	0
		User notes	female mice study				AIC	153.145								0.03	12.4273
							P-value	0.000717405								0.04	12.6319
		Dose-Response Model	P[dose] = g + (1-g)*[1-exp(-b1*dose^1-b2*dose^2 - ...)]				D.O.F.	3								0.05	12.8023
							Chi2	16.9684								0.06	12.9479
		Model Options					Slope Factor	0.00781109								0.07	13.0789
		Risk Type	Extra Risk													0.08	13.1963
		BMR	0.1				Model Parameters									0.09	13.3057
		Confidence Level	0.95				# of Parameters	2								0.1	13.4061
		Background	Estimated				Variable	Estimate	Std Error	Lower Conf	Upper Conf					0.11	13.5011
							g	Bounded	NA	NA	NA					0.12	13.5909
		Model Data					b1	0.00664424	290761050260575	-5.69217	5.70546					0.13	13.6755
		Dependent Variable	mg/kg b.w./day													0.14	13.7569
		Independent Variable	[Custom]				Goodness of Fit									0.15	13.8354
		Total # of Observations	4				Dose	Estimated Probability	Expected	Observed	Size	Scaled Residual				0.16	13.9104
							0	1.54699e-08	7.58026e-07	0	49	-0.000870647				0.17	13.9828
							37.5	0.220544	11.0272	3	50	-2.73801				0.18	14.0535
							75	0.392448	19.6224	15	50	-1.33875				0.19	14.1222
							150	0.630881	31.544	41	50	2.77117				0.2	14.1887
																0.21	14.2535
							Analysis of Deviance									0.22	14.3171
							Model	Log Likelihood	# of Parameters	Deviance	Test d.f.	P Value				0.23	14.3798
							Full Model	-65.4613	4	-	-	NA				0.24	14.441
							Fitted Model	-75.5727	1	20.2229	3	0.00015261				0.25	14.501
							Reduced Model	-120.963	1	111.003	3	<0.0001				0.26	14.5601
																0.27	14.6186
																0.28	14.6764
																0.29	14.7333
																0.3	14.7895
																0.31	14.845
																0.32	14.9002
																0.33	14.9551
																0.34	15.0094
																0.35	15.0631
																0.36	15.1166
																0.37	15.1698
																0.38	15.2231
																0.39	15.2763
																0.4	15.3292
																0.41	15.3821
																0.42	15.4348
																0.43	15.4875
																0.44	15.5403
																0.45	15.5931
																0.46	15.6457
																0.47	15.6983
																0.48	15.7511
																0.49	15.8041
																0.5	15.8574
																0.51	15.911
																0.52	15.9648
																0.53	16.0188
																0.54	16.0732
																0.55	16.128
																0.56	16.1834
																0.57	16.2391
																0.58	16.2951
																0.59	16.3516
																0.6	16.4088
																0.61	16.4667
																0.62	16.5256
																0.63	16.5851
																0.64	16.6452
																0.65	16.7062
																0.66	16.7683
																0.67	16.8315
																0.68	16.8957
																0.69	16.9608
																0.7	17.0271
																0.71	17.0948
																0.72	17.1644
																0.73	17.2355
																0.74	17.308
																0.75	17.3822
																0.76	17.4588
																0.77	17.538
																0.78	17.619
																0.79	17.7024
																0.8	17.7889
																0.81	17.8794
																0.82	17.9729
																0.83	18.0699
																0.84	18.1719
																0.85	18.2796
																0.86	18.3916
																0.87	18.5105
																0.88	18.6384
																0.89	18.7734
																0.9	18.9199
																0.91	19.0796
																0.92	19.2537
																0.93	19.4494
																0.94	19.6688
																0.95	19.9244
																0.96	20.2311
																0.97	20.6155
																0.98	21.1511
																0.99	-

## Sheet: freq-wei-rest-opt1
				Dichotomous Results
					BMDS 3.3.2
		Return to Summary				Scroll right to see BMD Cumulative Distribution Function (CDF) table →
						Scroll down to see Dose Response Plot ↓
	User Input					Model Results									CDF
		Info					Benchmark Dose									Percentiles	BMD
		Model	Weibull				BMD	45.2667								0	0
		Model Restriction	Restricted				BMDL	34.405								0.01	0
		Dataset Name	hyaline glomerulopathy				BMDU	55.7378								0.02	31.6258
		User notes	female mice study				AIC	134.975								0.03	32.8105
							P-value	0.974353								0.04	33.6913
		Dose-Response Model	P[dose] = g + (1-g)*[1-exp(-b*dose^a)]				D.O.F.	2								0.05	34.405
							Chi2	0.0519641								0.06	35.0114
		Model Options														0.07	35.5409
		Risk Type	Extra Risk				Model Parameters									0.08	36.0145
		BMR	0.1				# of Parameters	3								0.09	36.4461
		Confidence Level	0.95				Variable	Estimate	Std Error	Lower Conf	Upper Conf					0.1	36.8403
		Background	Estimated				g	Bounded	NA	NA	NA					0.11	37.2086
							a	2.33598	0,333315167754899	1.6827	2.98927					0.12	37.5508
		Model Data					b	1.42827e-05	0,296116853335841	-0.580364	0.580393					0.13	37.8753
		Dependent Variable	mg/kg b.w./day													0.14	38.1808
		Independent Variable	[Custom]				Goodness of Fit									0.15	38.4719
		Total # of Observations	4				Dose	Estimated Probability	Expected	Observed	Size	Scaled Residual				0.16	38.7511
							0	1.523e-08	7.46269e-07	0	49	-0.000863869				0.17	39.0174
							37.5	0.0656237	3.28119	3	50	-0.16059				0.18	39.2743
							75	0.29015	14.5075	15	50	0.153464				0.19	39.5229
							150	0.822766	41.1383	41	50	-0.0512167				0.2	39.7621
																0.21	39.9942
							Analysis of Deviance									0.22	40.2209
							Model	Log Likelihood	# of Parameters	Deviance	Test d.f.	P Value				0.23	40.4406
							Full Model	-65.4613	4	-	-	NA				0.24	40.6544
							Fitted Model	-65.4875	2	0.0525161	2	0.974084				0.25	40.8637
							Reduced Model	-120.963	1	111.003	3	<0.0001				0.26	41.069
																0.27	41.2693
																0.28	41.4654
																0.29	41.6585
																0.3	41.8492
																0.31	42.0366
																0.32	42.2209
																0.33	42.4029
																0.34	42.5829
																0.35	42.7609
																0.36	42.9364
																0.37	43.1098
																0.38	43.2818
																0.39	43.4527
																0.4	43.6227
																0.41	43.7911
																0.42	43.9583
																0.43	44.1245
																0.44	44.2899
																0.45	44.4547
																0.46	44.6181
																0.47	44.7806
																0.48	44.9425
																0.49	45.1044
																0.5	45.2667
																0.51	45.4291
																0.52	45.5913
																0.53	45.7536
																0.54	45.9161
																0.55	46.0792
																0.56	46.2431
																0.57	46.4071
																0.58	46.5715
																0.59	46.7366
																0.6	46.9028
																0.61	47.0704
																0.62	47.2393
																0.63	47.4089
																0.64	47.5797
																0.65	47.7521
																0.66	47.9266
																0.67	48.1036
																0.68	48.282
																0.69	48.4622
																0.7	48.6448
																0.71	48.8305
																0.72	49.0198
																0.73	49.2117
																0.74	49.4063
																0.75	49.6044
																0.76	49.8073
																0.77	50.0161
																0.78	50.229
																0.79	50.4462
																0.8	50.6697
																0.81	50.9011
																0.82	51.1407
																0.83	51.386
																0.84	51.6402
																0.85	51.9069
																0.86	52.187
																0.87	52.4769
																0.88	52.783
																0.89	53.1121
																0.9	53.4578
																0.91	53.8285
																0.92	54.2382
																0.93	54.678
																0.94	55.1768
																0.95	55.7378
																0.96	56.4059
																0.97	57.2095
																0.98	58.3237
																0.99	-

[truncated: 4 more sheets: freq-log-unrest-opt1, freq-lnp-unrest-opt1, freq-pro-unrest-opt1, freq-qln-unrest-opt1]
