# Supplementary material for: Risk Assessment of Pulegone in Foods Based on Benchmark Dose–Response Modeling
Source: Foods. 2024 Sep 13;13(18):2906. doi: 10.3390/foods13182906 (PMC11430949; doi:10.3390/foods13182906)
Supplement: Supplementary file 1 [file foods-13-02906-s001.zip › Table S7 hyaline glomerulopathy - female rats.xlsx]

## Sheet: Hidden
Template Version	8				Models
Analysis Name	hyaline glomerulopathy female rats				Cont Rest Frequentist	Cont Unrest Frequentist	Cont Bayesian	Cont MA	Cont MA Wts	Dicho Rest Frequentist	Dicho Unrest Frequentist	Dicho Bayesian	Dicho MA	Dicho MA Wts	Nested Rest	Nested Unrest
Analysis Description					1,1,2,1,1	2,0,1,0,0	2,2,2,2,2	2,2,2,2,2	0,0,0,0,0	1,1,2,1,0,1,2,2,1	0,0,1,0,1,0,1,1,0	0,0,0,0,0,0,0,0,0	0,0,0,0,0,0,0,0,0	0,0,0,0,0,0,0,0,0	1,2	0,2
Chosen Model Type	2	BMDS Version	BMDS 3.3.2						0,5,0,5,0
App Location	C:\Users\voigt\Downloads\bmds332\bmds332\bmds3.xlsm	Output Dir	C:\Users\voigt\iCloudDrive\Studium Toxi Uni Leipzig\Abschlussarbeit\Paper\supplemenatary data
1	DataSets				enable	name	dType	range	mscomboDeg	mscomboBgType	mscomboBg	contAdvDir	maxDeg	OptionSets
1	hyaline glomerulopathy				1	hyaline glomerulopathy	3	$B$7:$D$14	1	1	0		3	Continuous	1
	female rats study													BMRType	1
	Dose	N	Incidence											BMRF	1
	mg/kg b.w./day	[Custom]	[Custom]											Tail Prob	0.01
	0	50	0											ConfLevel	0.95
	37.5	50	17											Dist	1
	75	50	49											Variance	1
	150	49	48											PolyRest	1
														Background	0
														Dichotomous	1
														RiskType	1
														BMR	0.1
														ConfLevel	0.95
														BackgroundType
														Background	-9999
														MSCombo	1
														RiskType	1
														BMR	0.1
														ConfLevel	0.95
														Nested	1
														RiskType	1
														BMR	0.1
														ConfLevel	0.95
														LSC	1
														BackgroundType	1
														Background	-9999
														Iterations	1000
														SeedType	1
														Seed	-9999
														Logic Settings
														TRUE
														FALSE
														3
														On	On	On	N/A	Unusable Bin	BMD not estimated
														On	On	On	N/A	Unusable Bin	BMDL not estimated
														Off	Off	Off	N/A	No Bin Change (Warning)	BMDU not estimated
														On	On	On	N/A	Unusable Bin	AIC not estimated
														On	Off	Off	0.05	Questionable Bin	Constant variance test failed (Test 2 p-value < 0.05)
														On	Off	Off	0.05	Questionable Bin	Non-constant variance test failed (Test 3 p-value < 0.05)
														On	On	On	0.1	Questionable Bin	Goodness of fit p-value < 0.1
														Off	On	Off	0.05	Questionable Bin	Goodness of fit p-value < 0.05
														On	On	On	20	Questionable Bin	BMD/BMDL ratio > 20
														On	On	On	3	No Bin Change (Warning)	BMD/BMDL ratio > 3
														On	On	On	2	Questionable Bin	|Residual for Dose Group Near BMD| > 2
														Off	Off	Off	N/A	No Bin Change (Warning)	BMDS output file included warning
														On	On	On	1	No Bin Change (Warning)	BMD higher than maximum dose
														On	On	On	1	No Bin Change (Warning)	BMDL higher than maximum dose
														On	On	On	3	No Bin Change (Warning)	BMD 3x lower than lowest non-zero dose
														On	On	On	3	No Bin Change (Warning)	BMDL 3x lower than lowest non-zero dose
														On	On	On	10	Questionable Bin	BMD 10x lower than lowest non-zero dose
														On	On	On	10	Questionable Bin	BMDL 10x lower than lowest non-zero dose
														On	On	On	2	No Bin Change (Warning)	|Residual at control| > 2
														On	Off	Off	1.5	No Bin Change (Warning)	Modeled control response std. dev. >|1.5| actual response std. dev.
														On	On	On	NA	Questionable Bin	d.f.=0, saturated model (Goodness of fit test cannot be calculated)
														Report Settings
														Continuous Input	1,1,1,1,1,1,1,1,1,1,1,1,1,1,1,1,1
														Continuous Output	1,1,1,1,1,1,1,1,1,1,1
														Dichotomous Input	1,1,1,1,1,1,1,1,1,1,1,1,1
														Dichotomous Output	1,1,1,1,1,1,1,1,1,1,1,1
														MSCombo Input	1,1,1,1,1
														MSCombo Output	1,1,1,1
														Nested Input	1,1,1,1,1,1,1,1,1,1,1,1,1,1,1
														Nested Output	1,1,1,1,1,1,1,1,1,1,1,1,1,1,1,1
														Print Data Page	1
														Print Info Page	1
														Print Summary Results	1
														Print Summary Chart	1
														Print Model Result	1
														Print Model Chart	1
														Print All Models	1

## Sheet: Summary
					BMDS 3.3.2
	hyaline glomerulopathy					hyaline glomerulopathy female rats
	female rats study										Color Key
	Dose	N	Incidence			Analysis Description					Recommended frequentist model
	mg/kg b.w./day	[Custom]	[Custom]								Model averaging
	0	50	0
	37.5	50	17
	75	50	49
	150	49	48
																		Standard Excel tools can be used to expand or modify graphs
	Option set #1 (Hover for details)		Scroll right to see summary plot ->
	Model	Analysis Type	Restriction	RiskType	BMRF	BMD	BMDL	BMDU	P Value	AIC	Unnormalized Log Posterior Probability	Scaled Residual for Dose Group near BMD	Scaled Residual for Control Dose Group	BMDS Recommendation	BMDS Recommendation Notes
	Dichotomous Hill	frequentist	Restricted	Extra Risk	0.1	33.4346	25.8859	34.8033	0.983791	89.671	-	-1.79241e-05	-0.000881898	Viable - Recommended	Lowest AIC_x000D_
	Gamma	frequentist	Restricted	Extra Risk	0.1	21.5034	14.211	27.3131	<0.0001	98.7778	-	-0.77813	-0.000872639	Questionable	_x000D_ Goodness of fit p-value < 0.1
	Log-Logistic	frequentist	Restricted	Extra Risk	0.1	27.0037	21.7882	31.0341	0.00752561	92.2463	-	-0.26651	-0.000872639	Questionable	_x000D_ Goodness of fit p-value < 0.1
	Multistage Degree 3	frequentist	Restricted	Extra Risk	0.1	16.8718	7.23989	19.0561	<0.0001	100.913	-	-0.000872639	-0.000872639	Questionable	_x000D_ Goodness of fit p-value < 0.1_x000D_ BMDL 3x lower than lowest non-zero dose
	Multistage Degree 2	frequentist	Restricted	Extra Risk	0.1	16.8718	7.23989	18.9419	<0.0001	100.913	-	-0.000872639	-0.000872639	Questionable	_x000D_ Goodness of fit p-value < 0.1_x000D_ BMDL 3x lower than lowest non-zero dose
	Multistage Degree 1	frequentist	Restricted	Extra Risk	0.1	4.52936	3.74339	5.49902	0.000133195	110.237	-	-0.000872639	-0.000872639	Questionable	_x000D_ Goodness of fit p-value < 0.1_x000D_ BMD 3x lower than lowest non-zero dose_x000D_ BMDL 3x lower than lowest non-zero dose_x000D_ BMDL 10x lower than lowest non-zero dose
	Weibull	frequentist	Restricted	Extra Risk	0.1	14.4522	8.92088	19.9549	<0.0001	102.325	-	-0.000872639	-0.000872639	Questionable	_x000D_ Goodness of fit p-value < 0.1_x000D_ BMDL 3x lower than lowest non-zero dose
	Logistic	frequentist	Unrestricted	Extra Risk	0.1	22.0517	16.8948	27.4292	<0.0001	100.632	-	-0.0617082	-0.953253	Questionable	_x000D_ Goodness of fit p-value < 0.1
	Log-Probit	frequentist	Unrestricted	Extra Risk	0.1	25.1457	19.5324	29.6668	<0.0001	95.7368	-	-0.573378	-0.000872639	Questionable	_x000D_ Goodness of fit p-value < 0.1
	Probit	frequentist	Unrestricted	Extra Risk	0.1	18.1579	13.9509	23.4092	<0.0001	110.742	-	-1.25406	-1.25406	Questionable	_x000D_ Goodness of fit p-value < 0.1
	Quantal Linear	frequentist	Unrestricted	Extra Risk	0.1	4.52936	3.74343	5.49894	0.000133195	110.237	-	-0.000872639	-0.000872639	Questionable	_x000D_ Goodness of fit p-value < 0.1_x000D_ BMD 3x lower than lowest non-zero dose_x000D_ BMDL 3x lower than lowest non-zero dose_x000D_ BMDL 10x lower than lowest non-zero dose

## Sheet: Abbreviations
Abbreviations
	Analysis Type	Term	Abbreviation
	Dichotomous	Dichotomous Hill	dhl
		Gamma	gam
		Logistic	log
		Log-Logistic	lnl
		Log-Probit	lnp
		Multistage	mst
		Probit	pro
		Quantal Linear	qln
		Weibull	wei
	Continuous	Exponential	exp
		Hill	hil
		Linear	lin
		Polynomial	ply
		Power	pow
	Multi-tumor (MS_Combo)	MS_Combo	msc
	Dichotomous-Nested	Nested Logistic	nln
	Model Averaging	Bayesian Model Averaging	bma
	All	Dataset	dset
		Bayesian	bayes
		Frequentist	freq
		Option Set	opt
		Restricted	rest
		Unrestricted	unrest

## Sheet: freq-dhl-rest-opt1
				Dichotomous Results
					BMDS 3.3.2
		Return to Summary				Scroll right to see BMD Cumulative Distribution Function (CDF) table →
						Scroll down to see Dose Response Plot ↓
	User Input					Model Results									CDF
		Info					Benchmark Dose									Percentiles	BMD
		Model	Dichotomous Hill				BMD	33.4346								0	0
		Model Restriction	Restricted				BMDL	25.8859								0.01	0
		Dataset Name	hyaline glomerulopathy				BMDU	34.8033								0.02	24.3044
		User notes	female rats study				AIC	89.671								0.03	24.9949
							P-value	0.983791								0.04	25.4907
		Dose-Response Model	P[dose] = g +(v-v*g)/[1+exp(-a-b*Log(dose))]				D.O.F.	1								0.05	25.8859
							Chi2	0.000412739								0.06	26.2132
		Model Options														0.07	26.4994
		Risk Type	Extra Risk				Model Parameters									0.08	26.7502
		BMR	0.1				# of Parameters	4								0.09	26.979
		Confidence Level	0.95				Variable	Estimate	Std Error	Lower Conf	Upper Conf					0.1	27.1842
		Background	Estimated				g	Bounded	NA	NA	NA					0.11	27.377
							v	0.979881	2.82446e+12	0.924522	1.03524					0.12	27.5554
		Model Data					a	-49.3449	109357244463926	-51.4882	-47.2015					0.13	27.7212
		Dependent Variable	mg/kg b.w./day				b	13.4404	0,218250259519111	13.0126	13.8681					0.14	27.8797
		Independent Variable	[Custom]													0.15	28.031
		Total # of Observations	4				Goodness of Fit									0.16	28.1736
							Dose	Estimated Probability	Expected	Observed	Size	Scaled Residual				0.17	28.31
							0	1.55549e-08	7.77745e-07	0	50	-0.000881898				0.18	28.4428
							37.5	0.340001	17.0001	17	50	-1.79241e-05				0.19	28.5717
							75	0.979715	48.9857	49	50	0.0143105				0.2	28.6952
							150	0.979881	48.0141	48	49	-0.0143935				0.21	28.8149
																0.22	28.932
							Analysis of Deviance									0.23	29.0478
							Model	Log Likelihood	# of Parameters	Deviance	Test d.f.	P Value				0.24	29.1611
							Full Model	-41.8353	4	-	-	NA				0.25	29.2717
							Fitted Model	-41.8355	3	0.0004135	1	0.983776				0.26	29.3803
							Reduced Model	-135.816	1	187.961	3	<0.0001				0.27	29.4879
																0.28	29.5955
																0.29	29.7027
																0.3	29.8081
																0.31	29.9129
																0.32	30.0179
																0.33	30.1244
																0.34	30.2333
																0.35	30.3425
																0.36	30.4516
																0.37	30.5627
																0.38	30.6781
																0.39	30.7998
																0.4	30.9267
																0.41	31.0532
																0.42	31.1866
																0.43	31.3348
																0.44	31.5034
																0.45	31.6456
																0.46	31.8235
																0.47	32.1721
																0.48	33.01
																0.49	33.3128
																0.5	33.4346
																0.51	33.4783
																0.52	33.5183
																0.53	33.5547
																0.54	33.5878
																0.55	33.6178
																0.56	33.6451
																0.57	33.6699
																0.58	33.6924
																0.59	33.7128
																0.6	33.7315
																0.61	33.7488
																0.62	33.7647
																0.63	33.7797
																0.64	33.794
																0.65	33.8078
																0.66	33.8214
																0.67	33.835
																0.68	33.8489
																0.69	33.8633
																0.7	33.8786
																0.71	33.8949
																0.72	33.9126
																0.73	33.9318
																0.74	33.9529
																0.75	33.976
																0.76	34.0015
																0.77	34.0296
																0.78	34.0606
																0.79	34.0946
																0.8	34.1301
																0.81	34.1626
																0.82	34.193
																0.83	34.2221
																0.84	34.2509
																0.85	34.2802
																0.86	34.311
																0.87	34.3441
																0.88	34.3805
																0.89	34.421
																0.9	34.4666
																0.91	34.5182
																0.92	34.5767
																0.93	34.6429
																0.94	34.7179
																0.95	34.8033
																0.96	34.9282
																0.97	35.0903
																0.98	35.2685
																0.99	35.4418

## Sheet: freq-gam-rest-opt1
				Dichotomous Results
					BMDS 3.3.2
		Return to Summary				Scroll right to see BMD Cumulative Distribution Function (CDF) table →
						Scroll down to see Dose Response Plot ↓
	User Input					Model Results									CDF
		Info					Benchmark Dose									Percentiles	BMD
		Model	Gamma				BMD	21.5034								0	0
		Model Restriction	Restricted				BMDL	14.211								0.01	0
		Dataset Name	hyaline glomerulopathy				BMDU	27.3131								0.02	0
		User notes	female rats study				AIC	98.7778								0.03	13.0547
							P-value	<0.0001								0.04	13.6947
		Dose-Response Model	P[dose]= g+(1-g)*CumGamma[b*dose,a]				D.O.F.	2								0.05	14.211
							Chi2	38.9504								0.06	14.6468
		Model Options														0.07	15.0264
		Risk Type	Extra Risk				Model Parameters									0.08	15.3638
		BMR	0.1				# of Parameters	3								0.09	15.6684
		Confidence Level	0.95				Variable	Estimate	Std Error	Lower Conf	Upper Conf					0.1	15.9472
		Background	Estimated				g	Bounded	NA	NA	NA					0.11	16.2044
							a	4.5521	153303003139848	1.54741	7.55678					0.12	16.4442
		Model Data					b	0.0985884	3.29148e+12	0.0340765	0.1631					0.13	16.6693
		Dependent Variable	mg/kg b.w./day													0.14	16.8812
		Independent Variable	[Custom]				Goodness of Fit									0.15	17.0817
		Total # of Observations	4				Dose	Estimated Probability	Expected	Observed	Size	Scaled Residual				0.16	17.2728
							0	1.523e-08	7.61499e-07	0	50	-0.000872639				0.17	17.4552
							37.5	0.393766	19.6883	17	50	-0.77813				0.18	17.6303
							75	0.899044	44.9522	49	50	1.90011				0.19	17.7983
							150	0.999444	48.9727	48	49	-5.89359				0.2	17.9604
																0.21	18.1168
							Analysis of Deviance									0.22	18.2682
							Model	Log Likelihood	# of Parameters	Deviance	Test d.f.	P Value				0.23	18.4153
							Full Model	-41.8353	4	-	-	NA				0.24	18.5579
							Fitted Model	-47.3889	2	11.1073	2	0.0038733				0.25	18.6969
							Reduced Model	-135.816	1	187.961	3	<0.0001				0.26	18.8323
																0.27	18.9643
																0.28	19.0938
																0.29	19.2203
																0.3	19.3443
																0.31	19.4662
																0.32	19.5858
																0.33	19.7033
																0.34	19.8191
																0.35	19.9333
																0.36	20.0457
																0.37	20.1567
																0.38	20.2663
																0.39	20.3745
																0.4	20.4812
																0.41	20.5869
																0.42	20.6918
																0.43	20.7957
																0.44	20.8987
																0.45	21.0009
																0.46	21.1027
																0.47	21.2037
																0.48	21.304
																0.49	21.4039
																0.5	21.5034
																0.51	21.6026
																0.52	21.7012
																0.53	21.7995
																0.54	21.8979
																0.55	21.9964
																0.56	22.0949
																0.57	22.1934
																0.58	22.292
																0.59	22.3908
																0.6	22.4897
																0.61	22.5886
																0.62	22.6879
																0.63	22.7877
																0.64	22.8882
																0.65	22.9889
																0.66	23.0903
																0.67	23.1925
																0.68	23.2958
																0.69	23.3999
																0.7	23.5049
																0.71	23.6111
																0.72	23.7188
																0.73	23.828
																0.74	23.9383
																0.75	24.0502
																0.76	24.1643
																0.77	24.2808
																0.78	24.399
																0.79	24.5195
																0.8	24.6434
																0.81	24.7708
																0.82	24.901
																0.83	25.035
																0.84	25.1741
																0.85	25.3183
																0.86	25.467
																0.87	25.6227
																0.88	25.7871
																0.89	25.9582
																0.9	26.1403
																0.91	26.3363
																0.92	26.5443
																0.93	26.7748
																0.94	27.0256
																0.95	27.3131
																0.96	27.6403
																0.97	28.0573
																0.98	-
																0.99	-

## Sheet: freq-lnl-rest-opt1
				Dichotomous Results
					BMDS 3.3.2
		Return to Summary				Scroll right to see BMD Cumulative Distribution Function (CDF) table →
						Scroll down to see Dose Response Plot ↓
	User Input					Model Results									CDF
		Info					Benchmark Dose									Percentiles	BMD
		Model	Log-Logistic				BMD	27.0037								0	0
		Model Restriction	Restricted				BMDL	21.7882								0.01	0
		Dataset Name	hyaline glomerulopathy				BMDU	31.0341								0.02	0
		User notes	female rats study				AIC	92.2463								0.03	20.9228
							P-value	0.00752561								0.04	21.4035
		Dose-Response Model	P[dose] = g+(1-g)/[1+exp(-a-b*Log(dose))]				D.O.F.	2								0.05	21.7882
							Chi2	9.77889								0.06	22.1103
		Model Options														0.07	22.3884
		Risk Type	Extra Risk				Model Parameters									0.08	22.6366
		BMR	0.1				# of Parameters	3								0.09	22.8574
		Confidence Level	0.95				Variable	Estimate	Std Error	Lower Conf	Upper Conf					0.1	23.0611
		Background	Estimated				g	Bounded	NA	NA	NA					0.11	23.2469
							a	-18.3925	346550415661294	-25.1848	-11.6002					0.12	23.4198
		Model Data					b	4.91365	0,918314441913988	3.11379	6.71351					0.13	23.583
		Dependent Variable	mg/kg b.w./day													0.14	23.7346
		Independent Variable	[Custom]				Goodness of Fit									0.15	23.8785
		Total # of Observations	4				Dose	Estimated Probability	Expected	Observed	Size	Scaled Residual				0.16	24.0165
							0	1.523e-08	7.61499e-07	0	50	-0.000872639				0.17	24.1468
							37.5	0.35807	17.9035	17	50	-0.26651				0.18	24.271
							75	0.94386	47.193	49	50	1.11015				0.19	24.391
							150	0.998031	48.9035	48	49	-2.91126				0.2	24.5073
																0.21	24.6185
							Analysis of Deviance									0.22	24.7256
							Model	Log Likelihood	# of Parameters	Deviance	Test d.f.	P Value				0.23	24.8296
							Full Model	-41.8353	4	-	-	NA				0.24	24.9315
							Fitted Model	-44.1232	2	4.5758	2	0.101479				0.25	25.0304
							Reduced Model	-135.816	1	187.961	3	<0.0001				0.26	25.1262
																0.27	25.2193
																0.28	25.3104
																0.29	25.4001
																0.3	25.4882
																0.31	25.5742
																0.32	25.6582
																0.33	25.7407
																0.34	25.8219
																0.35	25.9021
																0.36	25.9816
																0.37	26.0597
																0.38	26.1364
																0.39	26.2121
																0.4	26.2869
																0.41	26.361
																0.42	26.4347
																0.43	26.508
																0.44	26.5805
																0.45	26.6521
																0.46	26.7231
																0.47	26.7937
																0.48	26.8639
																0.49	26.9338
																0.5	27.0037
																0.51	27.0734
																0.52	27.1425
																0.53	27.2113
																0.54	27.2798
																0.55	27.3483
																0.56	27.4168
																0.57	27.4854
																0.58	27.5544
																0.59	27.6233
																0.6	27.692
																0.61	27.7607
																0.62	27.8296
																0.63	27.8988
																0.64	27.9685
																0.65	28.0387
																0.66	28.1098
																0.67	28.1811
																0.68	28.2525
																0.69	28.3243
																0.7	28.3968
																0.71	28.4702
																0.72	28.5448
																0.73	28.6208
																0.74	28.6982
																0.75	28.7761
																0.76	28.8546
																0.77	28.9345
																0.78	29.016
																0.79	29.0998
																0.8	29.1863
																0.81	29.2756
																0.82	29.3657
																0.83	29.4575
																0.84	29.5522
																0.85	29.6512
																0.86	29.7556
																0.87	29.8659
																0.88	29.9779
																0.89	30.0941
																0.9	30.2187
																0.91	30.3555
																0.92	30.5042
																0.93	30.657
																0.94	30.8283
																0.95	31.0341
																0.96	31.2555
																0.97	31.5312
																0.98	31.9373
																0.99	-

## Sheet: freq-mst3-rest-opt1
				Dichotomous Results
					BMDS 3.3.2
		Return to Summary				Scroll right to see BMD Cumulative Distribution Function (CDF) table →
						Scroll down to see Dose Response Plot ↓
	User Input					Model Results									CDF
		Info					Benchmark Dose									Percentiles	BMD
		Model	Multistage degree 3				BMD	16.8718								0	0
		Model Restriction	Restricted				BMDL	7.23989								0.01	0
		Dataset Name	hyaline glomerulopathy				BMDU	19.0561								0.02	0
		User notes	female rats study				AIC	100.913								0.03	6.49366
							P-value	<0.0001								0.04	6.88846
		Dose-Response Model	P[dose] = g + (1-g)*[1-exp(-b1*dose^1-b2*dose^2 - ...)]				D.O.F.	3								0.05	7.23989
							Chi2	88.3931								0.06	7.56273
		Model Options					Slope Factor	0.0138124								0.07	7.8647
		Risk Type	Extra Risk													0.08	8.15117
		BMR	0.1				Model Parameters									0.09	8.42525
		Confidence Level	0.95				# of Parameters	4								0.1	8.68942
		Background	Estimated				Variable	Estimate	Std Error	Lower Conf	Upper Conf					0.11	8.94534
							g	Bounded	NA	NA	NA					0.12	9.19452
		Model Data					b1	Bounded	NA	NA	NA					0.13	9.43799
		Dependent Variable	mg/kg b.w./day				b2	0.000370129	115439289156874	-2.2622	2.26294					0.14	9.67647
		Independent Variable	[Custom]				b3	Bounded	NA	NA	NA					0.15	9.9108
		Total # of Observations	4													0.16	10.1412
							Goodness of Fit									0.17	10.3682
							Dose	Estimated Probability	Expected	Observed	Size	Scaled Residual				0.18	10.5927
							0	1.523e-08	7.61499e-07	0	50	-0.000872639				0.19	10.8147
							37.5	0.405773	20.2887	17	50	-0.947143				0.2	11.0337
							75	0.875316	43.7658	49	50	2.24066				0.21	11.2502
							150	0.999758	48.9882	48	49	-9.0816				0.22	11.4653
																0.23	11.6785
							Analysis of Deviance									0.24	11.8902
							Model	Log Likelihood	# of Parameters	Deviance	Test d.f.	P Value				0.25	12.1007
							Full Model	-41.8353	4	-	-	NA				0.26	12.3095
							Fitted Model	-49.4564	1	15.2423	3	0.00162083				0.27	12.5167
							Reduced Model	-135.816	1	187.961	3	<0.0001				0.28	12.723
																0.29	12.9286
																0.3	13.1325
																0.31	13.3361
																0.32	13.5395
																0.33	13.7411
																0.34	13.9419
																0.35	14.1417
																0.36	14.3405
																0.37	14.5391
																0.38	14.7372
																0.39	14.9347
																0.4	15.1308
																0.41	15.3261
																0.42	15.5208
																0.43	15.7156
																0.44	15.9097
																0.45	16.1024
																0.46	16.2944
																0.47	16.4841
																0.48	16.6456
																0.49	16.7815
																0.5	16.8718
																0.51	16.9267
																0.52	16.9721
																0.53	17.0095
																0.54	17.0404
																0.55	17.0663
																0.56	17.0887
																0.57	17.1093
																0.58	17.1294
																0.59	17.1506
																0.6	17.1745
																0.61	17.2025
																0.62	17.2342
																0.63	17.2661
																0.64	17.298
																0.65	17.3303
																0.66	17.3628
																0.67	17.3959
																0.68	17.4295
																0.69	17.4639
																0.7	17.499
																0.71	17.5351
																0.72	17.5721
																0.73	17.6093
																0.74	17.6468
																0.75	17.6849
																0.76	17.7238
																0.77	17.764
																0.78	17.8056
																0.79	17.8489
																0.8	17.8943
																0.81	17.941
																0.82	17.9874
																0.83	18.0349
																0.84	18.0844
																0.85	18.1374
																0.86	18.195
																0.87	18.2583
																0.88	18.3242
																0.89	18.3907
																0.9	18.4636
																0.91	18.5487
																0.92	18.6512
																0.93	18.7619
																0.94	18.8911
																0.95	19.0561
																0.96	19.2501
																0.97	19.5289
																0.98	-
																0.99	-

## Sheet: freq-mst2-rest-opt1
				Dichotomous Results
					BMDS 3.3.2
		Return to Summary				Scroll right to see BMD Cumulative Distribution Function (CDF) table →
						Scroll down to see Dose Response Plot ↓
	User Input					Model Results									CDF
		Info					Benchmark Dose									Percentiles	BMD
		Model	Multistage degree 2				BMD	16.8718								0	0
		Model Restriction	Restricted				BMDL	7.23989								0.01	0
		Dataset Name	hyaline glomerulopathy				BMDU	18.9419								0.02	0
		User notes	female rats study				AIC	100.913								0.03	6.49366
							P-value	<0.0001								0.04	6.88846
		Dose-Response Model	P[dose] = g + (1-g)*[1-exp(-b1*dose^1-b2*dose^2 - ...)]				D.O.F.	3								0.05	7.23989
							Chi2	88.3931								0.06	7.56273
		Model Options					Slope Factor	0.0138124								0.07	7.8647
		Risk Type	Extra Risk													0.08	8.15117
		BMR	0.1				Model Parameters									0.09	8.42525
		Confidence Level	0.95				# of Parameters	3								0.1	8.68942
		Background	Estimated				Variable	Estimate	Std Error	Lower Conf	Upper Conf					0.11	8.94534
							g	Bounded	NA	NA	NA					0.12	9.19452
		Model Data					b1	Bounded	NA	NA	NA					0.13	9.43799
		Dependent Variable	mg/kg b.w./day				b2	0.000370129	115479556247565	-2.26299	2.26373					0.14	9.67647
		Independent Variable	[Custom]													0.15	9.9108
		Total # of Observations	4				Goodness of Fit									0.16	10.1412
							Dose	Estimated Probability	Expected	Observed	Size	Scaled Residual				0.17	10.3682
							0	1.523e-08	7.61499e-07	0	50	-0.000872639				0.18	10.5928
							37.5	0.405773	20.2887	17	50	-0.947144				0.19	10.814
							75	0.875316	43.7658	49	50	2.24066				0.2	11.033
							150	0.999758	48.9882	48	49	-9.0816				0.21	11.2502
																0.22	11.4653
							Analysis of Deviance									0.23	11.6785
							Model	Log Likelihood	# of Parameters	Deviance	Test d.f.	P Value				0.24	11.8902
							Full Model	-41.8353	4	-	-	NA				0.25	12.1007
							Fitted Model	-49.4564	1	15.2423	3	0.00162083				0.26	12.3095
							Reduced Model	-135.816	1	187.961	3	<0.0001				0.27	12.5167
																0.28	12.723
																0.29	12.9286
																0.3	13.1325
																0.31	13.3361
																0.32	13.5395
																0.33	13.7411
																0.34	13.9419
																0.35	14.1417
																0.36	14.3405
																0.37	14.5391
																0.38	14.7372
																0.39	14.9347
																0.4	15.1308
																0.41	15.3261
																0.42	15.5208
																0.43	15.7156
																0.44	15.9097
																0.45	16.1024
																0.46	16.2944
																0.47	16.4841
																0.48	16.6456
																0.49	16.7815
																0.5	16.8718
																0.51	16.9267
																0.52	16.9721
																0.53	17.0095
																0.54	17.0404
																0.55	17.0663
																0.56	17.0887
																0.57	17.1093
																0.58	17.1294
																0.59	17.1506
																0.6	17.1745
																0.61	17.2025
																0.62	17.2342
																0.63	17.2661
																0.64	17.298
																0.65	17.3303
																0.66	17.3628
																0.67	17.3959
																0.68	17.4295
																0.69	17.4639
																0.7	17.499
																0.71	17.5351
																0.72	17.5721
																0.73	17.6093
																0.74	17.6468
																0.75	17.6849
																0.76	17.7238
																0.77	17.764
																0.78	17.8056
																0.79	17.8489
																0.8	17.8943
																0.81	17.9412
																0.82	17.9883
																0.83	18.0366
																0.84	18.0869
																0.85	18.1401
																0.86	18.197
																0.87	18.2585
																0.88	18.3226
																0.89	18.3879
																0.9	18.4577
																0.91	18.5352
																0.92	18.6238
																0.93	18.7183
																0.94	18.8194
																0.95	18.9419
																0.96	19.0898
																0.97	19.2616
																0.98	19.5281
																0.99	-

## Sheet: freq-mst1-rest-opt1
				Dichotomous Results
					BMDS 3.3.2
		Return to Summary				Scroll right to see BMD Cumulative Distribution Function (CDF) table →
						Scroll down to see Dose Response Plot ↓
	User Input					Model Results									CDF
		Info					Benchmark Dose									Percentiles	BMD
		Model	Multistage degree 1				BMD	4.52936								0	0
		Model Restriction	Restricted				BMDL	3.74339								0.01	0
		Dataset Name	hyaline glomerulopathy				BMDU	5.49902								0.02	3.56991
		User notes	female rats study				AIC	110.237								0.03	3.64363
							P-value	0.000133195								0.04	3.69795
		Dose-Response Model	P[dose] = g + (1-g)*[1-exp(-b1*dose^1-b2*dose^2 - ...)]				D.O.F.	3								0.05	3.74339
							Chi2	20.5078								0.06	3.78236
		Model Options					Slope Factor	0.0267137								0.07	3.81689
		Risk Type	Extra Risk													0.08	3.84786
		BMR	0.1				Model Parameters									0.09	3.87681
		Confidence Level	0.95				# of Parameters	2								0.1	3.90316
		Background	Estimated				Variable	Estimate	Std Error	Lower Conf	Upper Conf					0.11	3.92795
							g	Bounded	NA	NA	NA					0.12	3.95163
		Model Data					b1	0.0232617	0,407833810553966	-0.776078	0.822601					0.13	3.97377
		Dependent Variable	mg/kg b.w./day													0.14	3.99482
		Independent Variable	[Custom]				Goodness of Fit									0.15	4.01524
		Total # of Observations	4				Dose	Estimated Probability	Expected	Observed	Size	Scaled Residual				0.16	4.03487
							0	1.523e-08	7.61499e-07	0	50	-0.000872639				0.17	4.05363
							37.5	0.582017	29.1008	17	50	-3.46963				0.18	4.07175
							75	0.82529	41.2645	49	50	2.88099				0.19	4.08944
							150	0.969476	47.5043	48	49	0.411621				0.2	4.1068
																0.21	4.1236
							Analysis of Deviance									0.22	4.13994
							Model	Log Likelihood	# of Parameters	Deviance	Test d.f.	P Value				0.23	4.15592
							Full Model	-41.8353	4	-	-	NA				0.24	4.17165
							Fitted Model	-54.1186	1	24.5666	3	<0.0001				0.25	4.18718
							Reduced Model	-135.816	1	187.961	3	<0.0001				0.26	4.20237
																0.27	4.21725
																0.28	4.23189
																0.29	4.24635
																0.3	4.26071
																0.31	4.27494
																0.32	4.28896
																0.33	4.30281
																0.34	4.31653
																0.35	4.33016
																0.36	4.34373
																0.37	4.35726
																0.38	4.37067
																0.39	4.38397
																0.4	4.39721
																0.41	4.41041
																0.42	4.4236
																0.43	4.43682
																0.44	4.45005
																0.45	4.46324
																0.46	4.47642
																0.47	4.48959
																0.48	4.50279
																0.49	4.51604
																0.5	4.52936
																0.51	4.54271
																0.52	4.55606
																0.53	4.56945
																0.54	4.58289
																0.55	4.59643
																0.56	4.61009
																0.57	4.62389
																0.58	4.63777
																0.59	4.65173
																0.6	4.66579
																0.61	4.67999
																0.62	4.69437
																0.63	4.70896
																0.64	4.72374
																0.65	4.73863
																0.66	4.75368
																0.67	4.76896
																0.68	4.78451
																0.69	4.80039
																0.7	4.81662
																0.71	4.83306
																0.72	4.84978
																0.73	4.86686
																0.74	4.88438
																0.75	4.90243
																0.76	4.92091
																0.77	4.93972
																0.78	4.95905
																0.79	4.97905
																0.8	4.9999
																0.81	5.02144
																0.82	5.04357
																0.83	5.0666
																0.84	5.09086
																0.85	5.11643
																0.86	5.14289
																0.87	5.17081
																0.88	5.20088
																0.89	5.23285
																0.9	5.26676
																0.91	5.30414
																0.92	5.34484
																0.93	5.3896
																0.94	5.44096
																0.95	5.49902
																0.96	5.56905
																0.97	5.65799
																0.98	-
																0.99	-

## Sheet: freq-wei-rest-opt1
				Dichotomous Results
					BMDS 3.3.2
		Return to Summary				Scroll right to see BMD Cumulative Distribution Function (CDF) table →
						Scroll down to see Dose Response Plot ↓
	User Input					Model Results									CDF
		Info					Benchmark Dose									Percentiles	BMD
		Model	Weibull				BMD	14.4522								0	0
		Model Restriction	Restricted				BMDL	8.92088								0.01	0
		Dataset Name	hyaline glomerulopathy				BMDU	19.9549								0.02	0
		User notes	female rats study				AIC	102.325								0.03	8.15574
							P-value	<0.0001								0.04	8.57612
		Dose-Response Model	P[dose] = g + (1-g)*[1-exp(-b*dose^a)]				D.O.F.	2								0.05	8.92088
							Chi2	26.9155								0.06	9.21599
		Model Options														0.07	9.47649
		Risk Type	Extra Risk				Model Parameters									0.08	9.71028
		BMR	0.1				# of Parameters	3								0.09	9.92384
		Confidence Level	0.95				Variable	Estimate	Std Error	Lower Conf	Upper Conf					0.1	10.1208
		Background	Estimated				g	Bounded	NA	NA	NA					0.11	10.3046
							a	1.79008	0,27136967640833	1.25821	2.32196					0.12	10.4767
		Model Data					b	0.00088369	190132026394632	-3.72564	3.7274					0.13	10.6395
		Dependent Variable	mg/kg b.w./day													0.14	10.7942
		Independent Variable	[Custom]				Goodness of Fit									0.15	10.9417
		Total # of Observations	4				Dose	Estimated Probability	Expected	Observed	Size	Scaled Residual				0.16	11.0828
							0	1.523e-08	7.61499e-07	0	50	-0.000872639				0.17	11.2185
							37.5	0.440491	22.0245	17	50	-1.43133				0.18	11.3492
							75	0.865776	43.2888	49	50	2.36932				0.19	11.4755
							150	0.999037	48.9528	48	49	-4.38784				0.2	11.5981
																0.21	11.7169
							Analysis of Deviance									0.22	11.8328
							Model	Log Likelihood	# of Parameters	Deviance	Test d.f.	P Value				0.23	11.9457
							Full Model	-41.8353	4	-	-	NA				0.24	12.056
							Fitted Model	-49.1627	2	14.6548	2	0.000657266				0.25	12.1637
							Reduced Model	-135.816	1	187.961	3	<0.0001				0.26	12.2691
																0.27	12.3727
																0.28	12.4742
																0.29	12.5742
																0.3	12.6727
																0.31	12.7696
																0.32	12.8652
																0.33	12.9593
																0.34	13.0524
																0.35	13.1443
																0.36	13.2352
																0.37	13.3255
																0.38	13.4153
																0.39	13.5045
																0.4	13.5929
																0.41	13.6804
																0.42	13.7671
																0.43	13.8533
																0.44	13.9393
																0.45	14.0248
																0.46	14.1102
																0.47	14.1957
																0.48	14.2812
																0.49	14.3667
																0.5	14.4522
																0.51	14.5377
																0.52	14.6232
																0.53	14.7086
																0.54	14.7941
																0.55	14.8794
																0.56	14.9648
																0.57	15.0507
																0.58	15.1369
																0.59	15.2234
																0.6	15.3104
																0.61	15.3981
																0.62	15.4862
																0.63	15.575
																0.64	15.6649
																0.65	15.7556
																0.66	15.8473
																0.67	15.94
																0.68	16.0338
																0.69	16.1286
																0.7	16.2248
																0.71	16.3225
																0.72	16.4215
																0.73	16.5222
																0.74	16.6249
																0.75	16.7296
																0.76	16.8362
																0.77	16.9456
																0.78	17.0572
																0.79	17.1716
																0.8	17.2895
																0.81	17.4109
																0.82	17.536
																0.83	17.666
																0.84	17.8002
																0.85	17.9402
																0.86	18.0866
																0.87	18.2395
																0.88	18.4016
																0.89	18.5722
																0.9	18.7553
																0.91	18.9508
																0.92	19.1643
																0.93	19.3973
																0.94	19.6578
																0.95	19.9549
																0.96	20.3029
																0.97	20.7294
																0.98	21.3032
																0.99	-

[truncated: 4 more sheets: freq-log-unrest-opt1, freq-lnp-unrest-opt1, freq-pro-unrest-opt1, freq-qln-unrest-opt1]
