# Supplementary material for: Risk Assessment of Pulegone in Foods Based on Benchmark Dose–Response Modeling
Source: Foods. 2024 Sep 13;13(18):2906. doi: 10.3390/foods13182906 (PMC11430949; doi:10.3390/foods13182906)
Supplement: Supplementary file 1 [file foods-13-02906-s001.zip › Table S8 hyaline glomerulopathy - male mice.xlsx]

## Sheet: Hidden
Template Version	8				Models
Analysis Name	hyaline glomerulopathy male mice				Cont Rest Frequentist	Cont Unrest Frequentist	Cont Bayesian	Cont MA	Cont MA Wts	Dicho Rest Frequentist	Dicho Unrest Frequentist	Dicho Bayesian	Dicho MA	Dicho MA Wts	Nested Rest	Nested Unrest
Analysis Description					1,1,2,1,1	2,0,1,0,0	2,2,2,2,2	2,2,2,2,2	0,0,0,0,0	1,1,2,1,0,1,2,2,1	0,0,1,0,1,0,1,1,0	0,0,0,0,0,0,0,0,0	0,0,0,0,0,0,0,0,0	0,0,0,0,0,0,0,0,0	1,2	0,2
Chosen Model Type	2	BMDS Version	BMDS 3.3.2						0,5,0,5,0
App Location	C:\Users\voigt\Downloads\bmds332\bmds332\bmds3.xlsm	Output Dir	C:\Users\voigt\iCloudDrive\Studium Toxi Uni Leipzig\Abschlussarbeit\Paper\supplemenatary data
1	DataSets				enable	name	dType	range	mscomboDeg	mscomboBgType	mscomboBg	contAdvDir	maxDeg	OptionSets
1	hyaline glomerulopathy				1	hyaline glomerulopathy	3	$B$7:$D$14	1	1	0		3	Continuous	1
	male mice study													BMRType	1
	Dose	N	Incidence											BMRF	1
	mg/kg b.w./day	[Custom]	[Custom]											Tail Prob	0.01
	0	50	1											ConfLevel	0.95
	37.5	50	19											Dist	1
	75	50	30											Variance	1
	150	50	44											PolyRest	1
														Background	0
														Dichotomous	1
														RiskType	1
														BMR	0.1
														ConfLevel	0.95
														BackgroundType
														Background	-9999
														MSCombo	1
														RiskType	1
														BMR	0.1
														ConfLevel	0.95
														Nested	1
														RiskType	1
														BMR	0.1
														ConfLevel	0.95
														LSC	1
														BackgroundType	1
														Background	-9999
														Iterations	1000
														SeedType	1
														Seed	-9999
														Logic Settings
														TRUE
														FALSE
														3
														On	On	On	N/A	Unusable Bin	BMD not estimated
														On	On	On	N/A	Unusable Bin	BMDL not estimated
														Off	Off	Off	N/A	No Bin Change (Warning)	BMDU not estimated
														On	On	On	N/A	Unusable Bin	AIC not estimated
														On	Off	Off	0.05	Questionable Bin	Constant variance test failed (Test 2 p-value < 0.05)
														On	Off	Off	0.05	Questionable Bin	Non-constant variance test failed (Test 3 p-value < 0.05)
														On	On	On	0.1	Questionable Bin	Goodness of fit p-value < 0.1
														Off	On	Off	0.05	Questionable Bin	Goodness of fit p-value < 0.05
														On	On	On	20	Questionable Bin	BMD/BMDL ratio > 20
														On	On	On	3	No Bin Change (Warning)	BMD/BMDL ratio > 3
														On	On	On	2	Questionable Bin	|Residual for Dose Group Near BMD| > 2
														Off	Off	Off	N/A	No Bin Change (Warning)	BMDS output file included warning
														On	On	On	1	No Bin Change (Warning)	BMD higher than maximum dose
														On	On	On	1	No Bin Change (Warning)	BMDL higher than maximum dose
														On	On	On	3	No Bin Change (Warning)	BMD 3x lower than lowest non-zero dose
														On	On	On	3	No Bin Change (Warning)	BMDL 3x lower than lowest non-zero dose
														On	On	On	10	Questionable Bin	BMD 10x lower than lowest non-zero dose
														On	On	On	10	Questionable Bin	BMDL 10x lower than lowest non-zero dose
														On	On	On	2	No Bin Change (Warning)	|Residual at control| > 2
														On	Off	Off	1.5	No Bin Change (Warning)	Modeled control response std. dev. >|1.5| actual response std. dev.
														On	On	On	NA	Questionable Bin	d.f.=0, saturated model (Goodness of fit test cannot be calculated)
														Report Settings
														Continuous Input	1,1,1,1,1,1,1,1,1,1,1,1,1,1,1,1,1
														Continuous Output	1,1,1,1,1,1,1,1,1,1,1
														Dichotomous Input	1,1,1,1,1,1,1,1,1,1,1,1,1
														Dichotomous Output	1,1,1,1,1,1,1,1,1,1,1,1
														MSCombo Input	1,1,1,1,1
														MSCombo Output	1,1,1,1
														Nested Input	1,1,1,1,1,1,1,1,1,1,1,1,1,1,1
														Nested Output	1,1,1,1,1,1,1,1,1,1,1,1,1,1,1,1
														Print Data Page	1
														Print Info Page	1
														Print Summary Results	1
														Print Summary Chart	1
														Print Model Result	1
														Print Model Chart	1
														Print All Models	1

## Sheet: Summary
					BMDS 3.3.2
	hyaline glomerulopathy					hyaline glomerulopathy male mice
	male mice study										Color Key
	Dose	N	Incidence			Analysis Description					Recommended frequentist model
	mg/kg b.w./day	[Custom]	[Custom]								Model averaging
	0	50	1
	37.5	50	19
	75	50	30
	150	50	44
																		Standard Excel tools can be used to expand or modify graphs
	Option set #1 (Hover for details)		Scroll right to see summary plot ->
	Model	Analysis Type	Restriction	RiskType	BMRF	BMD	BMDL	BMDU	P Value	AIC	Unnormalized Log Posterior Probability	Scaled Residual for Dose Group near BMD	Scaled Residual for Control Dose Group	BMDS Recommendation	BMDS Recommendation Notes
	Dichotomous Hill	frequentist	Restricted	Extra Risk	0.1	15.4323	7.21245	23.632	0.386331	186.956	-	-0.021188	-0.021188	Viable - Alternate	_x000D_ BMDL 3x lower than lowest non-zero dose
	Gamma	frequentist	Restricted	Extra Risk	0.1	10.856	6.88706	20.275	0.685902	186.367	-	-0.00772689	-0.00772689	Viable - Alternate	_x000D_ BMD 3x lower than lowest non-zero dose_x000D_ BMDL 3x lower than lowest non-zero dose
	Log-Logistic	frequentist	Restricted	Extra Risk	0.1	15.4323	7.21245	23.632	0.386331	186.956	-	-0.0211879	-0.0211879	Viable - Alternate	_x000D_ BMDL 3x lower than lowest non-zero dose
	Multistage Degree 3	frequentist	Restricted	Extra Risk	0.1	9.00779	6.9183	15.4158	0.982958	184.238	-	-0.0105112	-0.0105112	Viable - Recommended	Lowest AIC_x000D_ _x000D_ BMD 3x lower than lowest non-zero dose_x000D_ BMDL 3x lower than lowest non-zero dose
	Multistage Degree 2	frequentist	Restricted	Extra Risk	0.1	9.40632	6.90845	15.4778	0.785618	186.278	-	-0.011613	-0.011613	Viable - Alternate	_x000D_ BMD 3x lower than lowest non-zero dose_x000D_ BMDL 3x lower than lowest non-zero dose
	Multistage Degree 1	frequentist	Restricted	Extra Risk	0.1	8.23215	6.82905	10.043	0.820768	184.61	-	0.043882	0.043882	Viable - Alternate	_x000D_ BMD 3x lower than lowest non-zero dose_x000D_ BMDL 3x lower than lowest non-zero dose
	Weibull	frequentist	Restricted	Extra Risk	0.1	10.4418	6.89391	18.392	0.712608	186.339	-	-0.0101087	-0.0101087	Viable - Alternate	_x000D_ BMD 3x lower than lowest non-zero dose_x000D_ BMDL 3x lower than lowest non-zero dose
	Logistic	frequentist	Unrestricted	Extra Risk	0.1	22.4627	18.5404	27.2525	0.0152428	194.223	-	1.48209	-2.07295	Questionable	_x000D_ Goodness of fit p-value < 0.1_x000D_ |Residual at control| > 2
	Log-Probit	frequentist	Unrestricted	Extra Risk	0.1	16.3111	7.94791	24.3865	0.443355	186.79	-	-0.0151337	-0.0151337	Viable - Alternate	_x000D_ BMDL 3x lower than lowest non-zero dose
	Probit	frequentist	Unrestricted	Extra Risk	0.1	21.6892	18.1864	26.0549	0.0150002	194.118	-	1.50498	-2.00186	Questionable	_x000D_ Goodness of fit p-value < 0.1_x000D_ |Residual at control| > 2
	Quantal Linear	frequentist	Unrestricted	Extra Risk	0.1	8.23215	6.82915	10.0427	0.820768	184.61	-	0.043882	0.043882	Viable - Alternate	_x000D_ BMD 3x lower than lowest non-zero dose_x000D_ BMDL 3x lower than lowest non-zero dose

## Sheet: Abbreviations
Abbreviations
	Analysis Type	Term	Abbreviation
	Dichotomous	Dichotomous Hill	dhl
		Gamma	gam
		Logistic	log
		Log-Logistic	lnl
		Log-Probit	lnp
		Multistage	mst
		Probit	pro
		Quantal Linear	qln
		Weibull	wei
	Continuous	Exponential	exp
		Hill	hil
		Linear	lin
		Polynomial	ply
		Power	pow
	Multi-tumor (MS_Combo)	MS_Combo	msc
	Dichotomous-Nested	Nested Logistic	nln
	Model Averaging	Bayesian Model Averaging	bma
	All	Dataset	dset
		Bayesian	bayes
		Frequentist	freq
		Option Set	opt
		Restricted	rest
		Unrestricted	unrest

## Sheet: freq-dhl-rest-opt1
				Dichotomous Results
					BMDS 3.3.2
		Return to Summary				Scroll right to see BMD Cumulative Distribution Function (CDF) table →
						Scroll down to see Dose Response Plot ↓
	User Input					Model Results									CDF
		Info					Benchmark Dose									Percentiles	BMD
		Model	Dichotomous Hill				BMD	15.4323								0	0
		Model Restriction	Restricted				BMDL	7.21245								0.01	0
		Dataset Name	hyaline glomerulopathy				BMDU	23.632								0.02	0
		User notes	male mice study				AIC	186.956								0.03	6.10716
							P-value	0.386331								0.04	6.71172
		Dose-Response Model	P[dose] = g +(v-v*g)/[1+exp(-a-b*Log(dose))]				D.O.F.	1								0.05	7.21245
							Chi2	0.750459								0.06	7.64433
		Model Options														0.07	8.02623
		Risk Type	Extra Risk				Model Parameters									0.08	8.37114
		BMR	0.1				# of Parameters	4								0.09	8.68653
		Confidence Level	0.95				Variable	Estimate	Std Error	Lower Conf	Upper Conf					0.1	8.97832
		Background	Estimated				g	0.0204238	0,063155919266682	-0.103359	0.144207					0.11	9.25069
							v	Bounded	NA	NA	NA					0.12	9.5063
		Model Data					a	-6.97521	154235397353538	-9.99816	-3.95225					0.13	9.74851
		Dependent Variable	mg/kg b.w./day				b	1.74604	0,363073145852089	1.03443	2.45765					0.14	9.97853
		Independent Variable	[Custom]													0.15	10.1979
		Total # of Observations	4				Goodness of Fit									0.16	10.4083
							Dose	Estimated Probability	Expected	Observed	Size	Scaled Residual				0.17	10.6108
							0	0.0204238	1.02119	1	50	-0.021188				0.18	10.8057
							37.5	0.357082	17.8541	19	50	0.338223				0.19	10.9941
							75	0.644629	32.2314	30	50	-0.659329				0.2	11.1767
							150	0.857866	42.8933	44	50	0.44822				0.21	11.3546
																0.22	11.5275
							Analysis of Deviance									0.23	11.6957
							Model	Log Likelihood	# of Parameters	Deviance	Test d.f.	P Value				0.24	11.8597
							Full Model	-90.102	4	-	-	NA				0.25	12.0205
							Fitted Model	-90.4778	3	0.751554	1	0.385985				0.26	12.1781
							Reduced Model	-138.269	1	96.3344	3	<0.0001				0.27	12.3325
																0.28	12.4844
																0.29	12.6338
																0.3	12.7804
																0.31	12.9248
																0.32	13.0671
																0.33	13.2077
																0.34	13.3467
																0.35	13.484
																0.36	13.6198
																0.37	13.7544
																0.38	13.8877
																0.39	14.0202
																0.4	14.1518
																0.41	14.2823
																0.42	14.4116
																0.43	14.5403
																0.44	14.669
																0.45	14.7969
																0.46	14.9226
																0.47	15.0471
																0.48	15.1737
																0.49	15.3028
																0.5	15.4323
																0.51	15.5618
																0.52	15.6908
																0.53	15.8176
																0.54	15.9424
																0.55	16.0676
																0.56	16.1937
																0.57	16.3205
																0.58	16.4487
																0.59	16.5782
																0.6	16.7082
																0.61	16.8383
																0.62	16.9689
																0.63	17.1011
																0.64	17.2346
																0.65	17.3693
																0.66	17.5054
																0.67	17.6427
																0.68	17.7817
																0.69	17.9219
																0.7	18.0643
																0.71	18.2092
																0.72	18.3564
																0.73	18.5061
																0.74	18.6581
																0.75	18.8131
																0.76	18.9716
																0.77	19.1335
																0.78	19.2995
																0.79	19.4694
																0.8	19.6444
																0.81	19.8243
																0.82	20.0105
																0.83	20.203
																0.84	20.4031
																0.85	20.611
																0.86	20.8287
																0.87	21.0567
																0.88	21.2977
																0.89	21.5528
																0.9	21.8256
																0.91	22.1195
																0.92	22.4384
																0.93	22.7896
																0.94	23.1826
																0.95	23.632
																0.96	24.1618
																0.97	24.8183
																0.98	25.7082
																0.99	-

## Sheet: freq-gam-rest-opt1
				Dichotomous Results
					BMDS 3.3.2
		Return to Summary				Scroll right to see BMD Cumulative Distribution Function (CDF) table →
						Scroll down to see Dose Response Plot ↓
	User Input					Model Results									CDF
		Info					Benchmark Dose									Percentiles	BMD
		Model	Gamma				BMD	10.856								0	0
		Model Restriction	Restricted				BMDL	6.88706								0.01	0
		Dataset Name	hyaline glomerulopathy				BMDU	20.275								0.02	6.56937
		User notes	male mice study				AIC	186.367								0.03	6.70263
							P-value	0.685902								0.04	6.80256
		Dose-Response Model	P[dose]= g+(1-g)*CumGamma[b*dose,a]				D.O.F.	1								0.05	6.88706
							Chi2	0.163558								0.06	6.95943
		Model Options														0.07	7.02481
		Risk Type	Extra Risk				Model Parameters									0.08	7.08355
		BMR	0.1				# of Parameters	3								0.09	7.1389
		Confidence Level	0.95				Variable	Estimate	Std Error	Lower Conf	Upper Conf					0.1	7.18993
		Background	Estimated				g	0.0201536	6.31282e+12	-0.103576	0.143883					0.11	7.23826
							a	1.19449	0,418307338143071	0.374626	2.01436					0.12	7.28481
		Model Data					b	0.0156507	6.32424e+11	0.00325541	0.028046					0.13	7.32888
		Dependent Variable	mg/kg b.w./day													0.14	7.37139
		Independent Variable	[Custom]				Goodness of Fit									0.15	7.41313
		Total # of Observations	4				Dose	Estimated Probability	Expected	Observed	Size	Scaled Residual				0.16	7.45351
							0	0.0201536	1.00768	1	50	-0.00772689				0.17	7.49287
							37.5	0.367695	18.3847	19	50	0.180458				0.18	7.53181
							75	0.621853	31.0926	30	50	-0.318649				0.19	7.57063
							150	0.871897	43.5948	44	50	0.171453				0.2	7.60874
																0.21	7.6467
							Analysis of Deviance									0.22	7.68521
							Model	Log Likelihood	# of Parameters	Deviance	Test d.f.	P Value				0.23	7.72437
							Full Model	-90.102	4	-	-	NA				0.24	7.76309
							Fitted Model	-90.1836	3	0.163233	1	0.686198				0.25	7.80301
							Reduced Model	-138.269	1	96.3344	3	<0.0001				0.26	7.84601
																0.27	7.88961
																0.28	7.93213
																0.29	7.98895
																0.3	8.07038
																0.31	8.1758
																0.32	8.32229
																0.33	8.4695
																0.34	8.61471
																0.35	8.75878
																0.36	8.90184
																0.37	9.04364
																0.38	9.18629
																0.39	9.3269
																0.4	9.46666
																0.41	9.60736
																0.42	9.74657
																0.43	9.88679
																0.44	10.0279
																0.45	10.1677
																0.46	10.3067
																0.47	10.4452
																0.48	10.5833
																0.49	10.7201
																0.5	10.856
																0.51	10.9917
																0.52	11.1289
																0.53	11.2681
																0.54	11.4098
																0.55	11.5522
																0.56	11.6932
																0.57	11.8368
																0.58	11.9825
																0.59	12.1274
																0.6	12.2731
																0.61	12.4204
																0.62	12.5683
																0.63	12.7172
																0.64	12.868
																0.65	13.0207
																0.66	13.1755
																0.67	13.332
																0.68	13.4904
																0.69	13.6504
																0.7	13.813
																0.71	13.979
																0.72	14.1477
																0.73	14.3193
																0.74	14.4938
																0.75	14.6723
																0.76	14.8553
																0.77	15.0429
																0.78	15.2349
																0.79	15.4313
																0.8	15.6333
																0.81	15.8417
																0.82	16.0573
																0.83	16.281
																0.84	16.5134
																0.85	16.7553
																0.86	17.0084
																0.87	17.2742
																0.88	17.5546
																0.89	17.852
																0.9	18.1702
																0.91	18.5127
																0.92	18.8849
																0.93	19.2942
																0.94	19.7525
																0.95	20.275
																0.96	20.8913
																0.97	21.6511
																0.98	-
																0.99	-

## Sheet: freq-lnl-rest-opt1
				Dichotomous Results
					BMDS 3.3.2
		Return to Summary				Scroll right to see BMD Cumulative Distribution Function (CDF) table →
						Scroll down to see Dose Response Plot ↓
	User Input					Model Results									CDF
		Info					Benchmark Dose									Percentiles	BMD
		Model	Log-Logistic				BMD	15.4323								0	0
		Model Restriction	Restricted				BMDL	7.21245								0.01	0
		Dataset Name	hyaline glomerulopathy				BMDU	23.632								0.02	0
		User notes	male mice study				AIC	186.956								0.03	6.10716
							P-value	0.386331								0.04	6.71172
		Dose-Response Model	P[dose] = g+(1-g)/[1+exp(-a-b*Log(dose))]				D.O.F.	1								0.05	7.21245
							Chi2	0.750459								0.06	7.64433
		Model Options														0.07	8.02623
		Risk Type	Extra Risk				Model Parameters									0.08	8.37114
		BMR	0.1				# of Parameters	3								0.09	8.68653
		Confidence Level	0.95				Variable	Estimate	Std Error	Lower Conf	Upper Conf					0.1	8.97832
		Background	Estimated				g	0.0204238	6.31507e+12	-0.103349	0.144197					0.11	9.25069
							a	-6.9752	15422836488773	-9.99802	-3.95238					0.12	9.5063
		Model Data					b	1.74604	0,363055195557204	1.03447	2.45762					0.13	9.74851
		Dependent Variable	mg/kg b.w./day													0.14	9.97853
		Independent Variable	[Custom]				Goodness of Fit									0.15	10.1979
		Total # of Observations	4				Dose	Estimated Probability	Expected	Observed	Size	Scaled Residual				0.16	10.4083
							0	0.0204238	1.02119	1	50	-0.0211879				0.17	10.6108
							37.5	0.357082	17.8541	19	50	0.338223				0.18	10.8057
							75	0.644629	32.2314	30	50	-0.659329				0.19	10.994
							150	0.857866	42.8933	44	50	0.44822				0.2	11.1767
																0.21	11.3546
							Analysis of Deviance									0.22	11.5275
							Model	Log Likelihood	# of Parameters	Deviance	Test d.f.	P Value				0.23	11.6957
							Full Model	-90.102	4	-	-	NA				0.24	11.8597
							Fitted Model	-90.4778	3	0.751553	1	0.385985				0.25	12.0205
							Reduced Model	-138.269	1	96.3344	3	<0.0001				0.26	12.1781
																0.27	12.3325
																0.28	12.4844
																0.29	12.6338
																0.3	12.7804
																0.31	12.9248
																0.32	13.0671
																0.33	13.2077
																0.34	13.3467
																0.35	13.484
																0.36	13.6198
																0.37	13.7544
																0.38	13.8877
																0.39	14.0202
																0.4	14.1518
																0.41	14.2823
																0.42	14.4116
																0.43	14.5403
																0.44	14.669
																0.45	14.7969
																0.46	14.9226
																0.47	15.0471
																0.48	15.1737
																0.49	15.3028
																0.5	15.4323
																0.51	15.5618
																0.52	15.6908
																0.53	15.8176
																0.54	15.9424
																0.55	16.0676
																0.56	16.1937
																0.57	16.3205
																0.58	16.4487
																0.59	16.5782
																0.6	16.7082
																0.61	16.8383
																0.62	16.9689
																0.63	17.1011
																0.64	17.2346
																0.65	17.3693
																0.66	17.5054
																0.67	17.6427
																0.68	17.7817
																0.69	17.9219
																0.7	18.0643
																0.71	18.2092
																0.72	18.3564
																0.73	18.5061
																0.74	18.6581
																0.75	18.8131
																0.76	18.9716
																0.77	19.1335
																0.78	19.2995
																0.79	19.4694
																0.8	19.6444
																0.81	19.8243
																0.82	20.0105
																0.83	20.203
																0.84	20.4031
																0.85	20.611
																0.86	20.8287
																0.87	21.0567
																0.88	21.2977
																0.89	21.5528
																0.9	21.8256
																0.91	22.1195
																0.92	22.4384
																0.93	22.7896
																0.94	23.1826
																0.95	23.632
																0.96	24.1618
																0.97	24.8183
																0.98	25.7082
																0.99	-

## Sheet: freq-mst3-rest-opt1
				Dichotomous Results
					BMDS 3.3.2
		Return to Summary				Scroll right to see BMD Cumulative Distribution Function (CDF) table →
						Scroll down to see Dose Response Plot ↓
	User Input					Model Results									CDF
		Info					Benchmark Dose									Percentiles	BMD
		Model	Multistage degree 3				BMD	9.00779								0	0
		Model Restriction	Restricted				BMDL	6.9183								0.01	0
		Dataset Name	hyaline glomerulopathy				BMDU	15.4158								0.02	6.59188
		User notes	male mice study				AIC	184.238								0.03	6.72891
							P-value	0.982958								0.04	6.83261
		Dose-Response Model	P[dose] = g + (1-g)*[1-exp(-b1*dose^1-b2*dose^2 - ...)]				D.O.F.	2								0.05	6.9183
							Chi2	0.0343772								0.06	6.99419
		Model Options					Slope Factor	0.0144544								0.07	7.06139
		Risk Type	Extra Risk													0.08	7.12367
		BMR	0.1				Model Parameters									0.09	7.18065
		Confidence Level	0.95				# of Parameters	4								0.1	7.23511
		Background	Estimated				Variable	Estimate	Std Error	Lower Conf	Upper Conf					0.11	7.28647
							g	0.0202092	6.30234e+12	-0.103314	0.143733					0.12	7.33556
		Model Data					b1	0.0116885	0,342902866483179	-0.660389	0.683766					0.13	7.38354
		Dependent Variable	mg/kg b.w./day				b2	Bounded	NA	NA	NA					0.14	7.42977
		Independent Variable	[Custom]				b3	Bounded	NA	NA	NA					0.15	7.47489
		Total # of Observations	4													0.16	7.51984
							Goodness of Fit									0.17	7.56411
							Dose	Estimated Probability	Expected	Observed	Size	Scaled Residual				0.18	7.60801
							0	0.0202092	1.01046	1	50	-0.0105112				0.19	7.65253
							37.5	0.371226	18.5613	19	50	0.128416				0.2	7.69844
							75	0.608994	30.4497	30	50	-0.130333				0.21	7.74535
							150	0.878703	43.9351	44	50	0.0280939				0.22	7.79242
																0.23	7.83897
							Analysis of Deviance									0.24	7.8853
							Model	Log Likelihood	# of Parameters	Deviance	Test d.f.	P Value				0.25	7.93135
							Full Model	-90.102	4	-	-	NA				0.26	7.97686
							Fitted Model	-90.1191	2	0.0342824	2	0.983005				0.27	8.02169
							Reduced Model	-138.269	1	96.3344	3	<0.0001				0.28	8.06596
																0.29	8.10984
																0.3	8.1535
																0.31	8.19684
																0.32	8.23988
																0.33	8.28272
																0.34	8.32543
																0.35	8.36795
																0.36	8.4103
																0.37	8.45256
																0.38	8.49479
																0.39	8.53689
																0.4	8.57893
																0.41	8.62103
																0.42	8.6633
																0.43	8.70563
																0.44	8.74806
																0.45	8.79068
																0.46	8.83358
																0.47	8.87634
																0.48	8.91916
																0.49	8.96275
																0.5	9.00779
																0.51	9.05091
																0.52	9.09337
																0.53	9.14272
																0.54	9.20618
																0.55	9.28202
																0.56	9.36916
																0.57	9.46876
																0.58	9.57889
																0.59	9.70039
																0.6	9.81696
																0.61	9.92686
																0.62	10.0274
																0.63	10.1216
																0.64	10.2152
																0.65	10.3073
																0.66	10.3997
																0.67	10.4923
																0.68	10.5859
																0.69	10.6805
																0.7	10.7768
																0.71	10.8747
																0.72	10.9749
																0.73	11.0776
																0.74	11.1831
																0.75	11.2917
																0.76	11.4037
																0.77	11.5194
																0.78	11.6391
																0.79	11.7636
																0.8	11.8934
																0.81	12.0291
																0.82	12.1713
																0.83	12.3201
																0.84	12.4776
																0.85	12.6445
																0.86	12.8218
																0.87	13.0114
																0.88	13.2155
																0.89	13.4364
																0.9	13.6774
																0.91	13.9432
																0.92	14.2394
																0.93	14.5743
																0.94	14.9598
																0.95	15.4158
																0.96	15.9731
																0.97	16.6926
																0.98	-
																0.99	-

## Sheet: freq-mst2-rest-opt1
				Dichotomous Results
					BMDS 3.3.2
		Return to Summary				Scroll right to see BMD Cumulative Distribution Function (CDF) table →
						Scroll down to see Dose Response Plot ↓
	User Input					Model Results									CDF
		Info					Benchmark Dose									Percentiles	BMD
		Model	Multistage degree 2				BMD	9.40632								0	0
		Model Restriction	Restricted				BMDL	6.90845								0.01	0
		Dataset Name	hyaline glomerulopathy				BMDU	15.4778								0.02	6.58412
		User notes	male mice study				AIC	186.278								0.03	6.72106
							P-value	0.785618								0.04	6.8233
		Dose-Response Model	P[dose] = g + (1-g)*[1-exp(-b1*dose^1-b2*dose^2 - ...)]				D.O.F.	1								0.05	6.90845
							Chi2	0.073987								0.06	6.98357
		Model Options					Slope Factor	0.014475								0.07	7.04984
		Risk Type	Extra Risk													0.08	7.11128
		BMR	0.1				Model Parameters									0.09	7.16772
		Confidence Level	0.95				# of Parameters	3								0.1	7.22063
		Background	Estimated				Variable	Estimate	Std Error	Lower Conf	Upper Conf					0.11	7.2715
							g	0.0202312	6.30697e+12	-0.103383	0.143846					0.12	7.31957
		Model Data					b1	0.0110261	0,501608774085915	-0.972109	0.994161					0.13	7.36598
		Dependent Variable	mg/kg b.w./day				b2	1.85982e-05	0,73281832530442	-1.43628	1.43632					0.14	7.41145
		Independent Variable	[Custom]													0.15	7.45536
		Total # of Observations	4				Goodness of Fit									0.16	7.49842
							Dose	Estimated Probability	Expected	Observed	Size	Scaled Residual				0.17	7.54141
							0	0.0202312	1.01156	1	50	-0.011613				0.18	7.58378
							37.5	0.368761	18.4381	19	50	0.164718				0.19	7.62583
							75	0.614036	30.7018	30	50	-0.203868				0.2	7.66858
							150	0.87666	43.833	44	50	0.0718189				0.21	7.71234
																0.22	7.75608
							Analysis of Deviance									0.23	7.80174
							Model	Log Likelihood	# of Parameters	Deviance	Test d.f.	P Value				0.24	7.85153
							Full Model	-90.102	4	-	-	NA				0.25	7.90625
							Fitted Model	-90.1389	3	0.0737364	1	0.785972				0.26	7.96388
							Reduced Model	-138.269	1	96.3344	3	<0.0001				0.27	8.02238
																0.28	8.08236
																0.29	8.14289
																0.3	8.20255
																0.31	8.26179
																0.32	8.32083
																0.33	8.37974
																0.34	8.43848
																0.35	8.49725
																0.36	8.55615
																0.37	8.6151
																0.38	8.67418
																0.39	8.73338
																0.4	8.79271
																0.41	8.85225
																0.42	8.91195
																0.43	8.97187
																0.44	9.03231
																0.45	9.09339
																0.46	9.15501
																0.47	9.21711
																0.48	9.27959
																0.49	9.34255
																0.5	9.40632
																0.51	9.47109
																0.52	9.53666
																0.53	9.60278
																0.54	9.66931
																0.55	9.73647
																0.56	9.80456
																0.57	9.87342
																0.58	9.94332
																0.59	10.0147
																0.6	10.0874
																0.61	10.1615
																0.62	10.2368
																0.63	10.3133
																0.64	10.3915
																0.65	10.4717
																0.66	10.5536
																0.67	10.6372
																0.68	10.7226
																0.69	10.8102
																0.7	10.9002
																0.71	10.9928
																0.72	11.0881
																0.73	11.1863
																0.74	11.2878
																0.75	11.3925
																0.76	11.5012
																0.77	11.6136
																0.78	11.7308
																0.79	11.8528
																0.8	11.9803
																0.81	12.1133
																0.82	12.2532
																0.83	12.4003
																0.84	12.5555
																0.85	12.7204
																0.86	12.8962
																0.87	13.084
																0.88	13.2865
																0.89	13.506
																0.9	13.7457
																0.91	14.0102
																0.92	14.305
																0.93	14.6385
																0.94	15.023
																0.95	15.4778
																0.96	16.0341
																0.97	16.7522
																0.98	-
																0.99	-

## Sheet: freq-mst1-rest-opt1
				Dichotomous Results
					BMDS 3.3.2
		Return to Summary				Scroll right to see BMD Cumulative Distribution Function (CDF) table →
						Scroll down to see Dose Response Plot ↓
	User Input					Model Results									CDF
		Info					Benchmark Dose									Percentiles	BMD
		Model	Multistage degree 1				BMD	8.23215								0	0
		Model Restriction	Restricted				BMDL	6.82905								0.01	0
		Dataset Name	hyaline glomerulopathy				BMDU	10.043								0.02	6.52484
		User notes	male mice study				AIC	184.61								0.03	6.65446
							P-value	0.820768								0.04	6.75039
		Dose-Response Model	P[dose] = g + (1-g)*[1-exp(-b1*dose^1-b2*dose^2 - ...)]				D.O.F.	2								0.05	6.82905
							Chi2	0.395031								0.06	6.89827
		Model Options					Slope Factor	0.0146433								0.07	6.95848
		Risk Type	Extra Risk													0.08	7.01372
		BMR	0.1				Model Parameters									0.09	7.06439
		Confidence Level	0.95				# of Parameters	2								0.1	7.11081
		Background	Estimated				Variable	Estimate	Std Error	Lower Conf	Upper Conf					0.11	7.15502
							g	0.0191495	6.27756e+12	-0.103888	0.142187					0.12	7.19667
		Model Data					b1	0.0127987	0,22309939307002	-0.424468	0.450065					0.13	7.23574
		Dependent Variable	mg/kg b.w./day													0.14	7.27311
		Independent Variable	[Custom]				Goodness of Fit									0.15	7.30948
		Total # of Observations	4				Dose	Estimated Probability	Expected	Observed	Size	Scaled Residual				0.16	7.34424
							0	0.0191495	0.957474	1	50	0.043882				0.17	7.37755
							37.5	0.393035	19.6518	19	50	-0.188718				0.18	7.40983
							75	0.624401	31.2201	30	50	-0.356293				0.19	7.44146
							150	0.856172	42.8086	44	50	0.480152				0.2	7.47233
																0.21	7.50222
							Analysis of Deviance									0.22	7.53132
							Model	Log Likelihood	# of Parameters	Deviance	Test d.f.	P Value				0.23	7.55983
							Full Model	-90.102	4	-	-	NA				0.24	7.58796
							Fitted Model	-90.3049	2	0.405719	2	0.816393				0.25	7.6157
							Reduced Model	-138.269	1	96.3344	3	<0.0001				0.26	7.64283
																0.27	7.66945
																0.28	7.69567
																0.29	7.7216
																0.3	7.74736
																0.31	7.77287
																0.32	7.79802
																0.33	7.82289
																0.34	7.84753
																0.35	7.87203
																0.36	7.89645
																0.37	7.92082
																0.38	7.945
																0.39	7.96901
																0.4	7.99292
																0.41	8.01677
																0.42	8.04062
																0.43	8.06453
																0.44	8.08846
																0.45	8.11232
																0.46	8.13615
																0.47	8.16001
																0.48	8.18393
																0.49	8.20797
																0.5	8.23215
																0.51	8.25644
																0.52	8.28078
																0.53	8.3052
																0.54	8.32975
																0.55	8.35447
																0.56	8.37941
																0.57	8.40459
																0.58	8.42988
																0.59	8.45529
																0.6	8.4809
																0.61	8.5068
																0.62	8.53305
																0.63	8.55975
																0.64	8.58684
																0.65	8.61418
																0.66	8.64186
																0.67	8.66998
																0.68	8.69863
																0.69	8.72792
																0.7	8.75782
																0.71	8.78811
																0.72	8.81894
																0.73	8.85047
																0.74	8.88288
																0.75	8.91631
																0.76	8.95044
																0.77	8.98528
																0.78	9.02115
																0.79	9.05838
																0.8	9.09725
																0.81	9.13727
																0.82	9.17855
																0.83	9.22169
																0.84	9.26726
																0.85	9.31494
																0.86	9.36451
																0.87	9.4172
																0.88	9.47406
																0.89	9.53389
																0.9	9.59829
																0.91	9.6695
																0.92	9.74602
																0.93	9.83231
																0.94	9.92959
																0.95	10.043
																0.96	10.1766
																0.97	10.3461
																0.98	10.5851
																0.99	-

## Sheet: freq-wei-rest-opt1
				Dichotomous Results
					BMDS 3.3.2
		Return to Summary				Scroll right to see BMD Cumulative Distribution Function (CDF) table →
						Scroll down to see Dose Response Plot ↓
	User Input					Model Results									CDF
		Info					Benchmark Dose									Percentiles	BMD
		Model	Weibull				BMD	10.4418								0	0
		Model Restriction	Restricted				BMDL	6.89391								0.01	0
		Dataset Name	hyaline glomerulopathy				BMDU	18.392								0.02	6.57491
		User notes	male mice study				AIC	186.339								0.03	6.70822
							P-value	0.712608								0.04	6.80885
		Dose-Response Model	P[dose] = g + (1-g)*[1-exp(-b*dose^a)]				D.O.F.	1								0.05	6.89391
							Chi2	0.135685								0.06	6.96673
		Model Options														0.07	7.03274
		Risk Type	Extra Risk				Model Parameters									0.08	7.09202
		BMR	0.1				# of Parameters	3								0.09	7.14793
		Confidence Level	0.95				Variable	Estimate	Std Error	Lower Conf	Upper Conf					0.1	7.19955
		Background	Estimated				g	0.0202011	6.31203e+12	-0.103512	0.143915					0.11	7.24848
							a	1.11343	0,219965579639608	0.682306	1.54456					0.12	7.29566
		Model Data					b	0.00773289	0,344882012207288	-0.668223	0.683689					0.13	7.34042
		Dependent Variable	mg/kg b.w./day													0.14	7.38366
		Independent Variable	[Custom]				Goodness of Fit									0.15	7.42618
		Total # of Observations	4				Dose	Estimated Probability	Expected	Observed	Size	Scaled Residual				0.16	7.46736
							0	0.0202011	1.01006	1	50	-0.0101087				0.17	7.50761
							37.5	0.367355	18.3677	19	50	0.185476				0.18	7.5476
							75	0.619719	30.986	30	50	-0.287228				0.19	7.58747
							150	0.873576	43.6788	44	50	0.136682				0.2	7.6267
																0.21	7.66605
							Analysis of Deviance									0.22	7.70638
							Model	Log Likelihood	# of Parameters	Deviance	Test d.f.	P Value				0.23	7.74715
							Full Model	-90.102	4	-	-	NA				0.24	7.7879
							Fitted Model	-90.1696	3	0.13528	1	0.713019				0.25	7.83108
							Reduced Model	-138.269	1	96.3344	3	<0.0001				0.26	7.87879
																0.27	7.92393
																0.28	7.97747
																0.29	8.05854
																0.3	8.16662
																0.31	8.28345
																0.32	8.40357
																0.33	8.52233
																0.34	8.64034
																0.35	8.75687
																0.36	8.87201
																0.37	8.98894
																0.38	9.10478
																0.39	9.2182
																0.4	9.33072
																0.41	9.44261
																0.42	9.55468
																0.43	9.66614
																0.44	9.77667
																0.45	9.88744
																0.46	9.99869
																0.47	10.1131
																0.48	10.2278
																0.49	10.3354
																0.5	10.4418
																0.51	10.553
																0.52	10.6651
																0.53	10.7766
																0.54	10.8884
																0.55	11.0008
																0.56	11.1145
																0.57	11.2299
																0.58	11.3459
																0.59	11.4625
																0.6	11.58
																0.61	11.6985
																0.62	11.8182
																0.63	11.9389
																0.64	12.0632
																0.65	12.1908
																0.66	12.3201
																0.67	12.4508
																0.68	12.581
																0.69	12.7119
																0.7	12.8459
																0.71	12.9824
																0.72	13.1205
																0.73	13.262
																0.74	13.4082
																0.75	13.5572
																0.76	13.7084
																0.77	13.8642
																0.78	14.0244
																0.79	14.1877
																0.8	14.3576
																0.81	14.5387
																0.82	14.7242
																0.83	14.9146
																0.84	15.1132
																0.85	15.321
																0.86	15.5387
																0.87	15.7659
																0.88	16.0066
																0.89	16.2627
																0.9	16.537
																0.91	16.8333
																0.92	17.157
																0.93	17.5234
																0.94	17.9275
																0.95	18.392
																0.96	18.9466
																0.97	19.6325
																0.98	-
																0.99	-

[truncated: 4 more sheets: freq-log-unrest-opt1, freq-lnp-unrest-opt1, freq-pro-unrest-opt1, freq-qln-unrest-opt1]
