# Supplementary material for: Risk Assessment of Pulegone in Foods Based on Benchmark Dose–Response Modeling
Source: Foods. 2024 Sep 13;13(18):2906. doi: 10.3390/foods13182906 (PMC11430949; doi:10.3390/foods13182906)
Supplement: Supplementary file 1 [file foods-13-02906-s001.zip › Table S9 hyaline glomerulopathy - male rats.xlsx]

## Sheet: Hidden
Template Version	8				Models
Analysis Name	hyaline glomerulopathy male rats				Cont Rest Frequentist	Cont Unrest Frequentist	Cont Bayesian	Cont MA	Cont MA Wts	Dicho Rest Frequentist	Dicho Unrest Frequentist	Dicho Bayesian	Dicho MA	Dicho MA Wts	Nested Rest	Nested Unrest
Analysis Description					1,1,2,1,1	2,0,1,0,0	2,2,2,2,2	2,2,2,2,2	0,0,0,0,0	1,1,2,1,0,1,2,2,1	0,0,1,0,1,0,1,1,0	0,0,0,0,0,0,0,0,0	0,0,0,0,0,0,0,0,0	0,0,0,0,0,0,0,0,0	1,2	0,2
Chosen Model Type	2	BMDS Version	BMDS 3.3.2						0,5,0,5,0
App Location	C:\Users\voigt\Downloads\bmds332\bmds332\bmds3.xlsm	Output Dir	C:\Users\voigt\iCloudDrive\Studium Toxi Uni Leipzig\Abschlussarbeit\Paper\supplemenatary data
1	DataSets				enable	name	dType	range	mscomboDeg	mscomboBgType	mscomboBg	contAdvDir	maxDeg	OptionSets
1	hyaline glomerulopathy				1	hyaline glomerulopathy	3	$B$7:$D$14	1	1	0		3	Continuous	1
	male rats study													BMRType	1
	Dose	N	Incidence											BMRF	1
	mg/kg b.w./day	[Custom]	[Custom]											Tail Prob	0.01
	0	50	0											ConfLevel	0.95
	18.75	50	0											Dist	1
	37.5	50	9											Variance	1
	75	50	24											PolyRest	1
														Background	0
														Dichotomous	1
														RiskType	1
														BMR	0.1
														ConfLevel	0.95
														BackgroundType
														Background	-9999
														MSCombo	1
														RiskType	1
														BMR	0.1
														ConfLevel	0.95
														Nested	1
														RiskType	1
														BMR	0.1
														ConfLevel	0.95
														LSC	1
														BackgroundType	1
														Background	-9999
														Iterations	1000
														SeedType	1
														Seed	-9999
														Logic Settings
														TRUE
														FALSE
														3
														On	On	On	N/A	Unusable Bin	BMD not estimated
														On	On	On	N/A	Unusable Bin	BMDL not estimated
														Off	Off	Off	N/A	No Bin Change (Warning)	BMDU not estimated
														On	On	On	N/A	Unusable Bin	AIC not estimated
														On	Off	Off	0.05	Questionable Bin	Constant variance test failed (Test 2 p-value < 0.05)
														On	Off	Off	0.05	Questionable Bin	Non-constant variance test failed (Test 3 p-value < 0.05)
														On	On	On	0.1	Questionable Bin	Goodness of fit p-value < 0.1
														Off	On	Off	0.05	Questionable Bin	Goodness of fit p-value < 0.05
														On	On	On	20	Questionable Bin	BMD/BMDL ratio > 20
														On	On	On	3	No Bin Change (Warning)	BMD/BMDL ratio > 3
														On	On	On	2	Questionable Bin	|Residual for Dose Group Near BMD| > 2
														Off	Off	Off	N/A	No Bin Change (Warning)	BMDS output file included warning
														On	On	On	1	No Bin Change (Warning)	BMD higher than maximum dose
														On	On	On	1	No Bin Change (Warning)	BMDL higher than maximum dose
														On	On	On	3	No Bin Change (Warning)	BMD 3x lower than lowest non-zero dose
														On	On	On	3	No Bin Change (Warning)	BMDL 3x lower than lowest non-zero dose
														On	On	On	10	Questionable Bin	BMD 10x lower than lowest non-zero dose
														On	On	On	10	Questionable Bin	BMDL 10x lower than lowest non-zero dose
														On	On	On	2	No Bin Change (Warning)	|Residual at control| > 2
														On	Off	Off	1.5	No Bin Change (Warning)	Modeled control response std. dev. >|1.5| actual response std. dev.
														On	On	On	NA	Questionable Bin	d.f.=0, saturated model (Goodness of fit test cannot be calculated)
														Report Settings
														Continuous Input	1,1,1,1,1,1,1,1,1,1,1,1,1,1,1,1,1
														Continuous Output	1,1,1,1,1,1,1,1,1,1,1
														Dichotomous Input	1,1,1,1,1,1,1,1,1,1,1,1,1
														Dichotomous Output	1,1,1,1,1,1,1,1,1,1,1,1
														MSCombo Input	1,1,1,1,1
														MSCombo Output	1,1,1,1
														Nested Input	1,1,1,1,1,1,1,1,1,1,1,1,1,1,1
														Nested Output	1,1,1,1,1,1,1,1,1,1,1,1,1,1,1,1
														Print Data Page	1
														Print Info Page	1
														Print Summary Results	1
														Print Summary Chart	1
														Print Model Result	1
														Print Model Chart	1
														Print All Models	1

## Sheet: Summary
					BMDS 3.3.2
	hyaline glomerulopathy					hyaline glomerulopathy male rats
	male rats study										Color Key
	Dose	N	Incidence			Analysis Description					Recommended frequentist model
	mg/kg b.w./day	[Custom]	[Custom]								Model averaging
	0	50	0
	18.75	50	0
	37.5	50	9
	75	50	24
																		Standard Excel tools can be used to expand or modify graphs
	Option set #1 (Hover for details)		Scroll right to see summary plot ->
	Model	Analysis Type	Restriction	RiskType	BMRF	BMD	BMDL	BMDU	P Value	AIC	Unnormalized Log Posterior Probability	Scaled Residual for Dose Group near BMD	Scaled Residual for Control Dose Group	BMDS Recommendation	BMDS Recommendation Notes
	Dichotomous Hill	frequentist	Restricted	Extra Risk	0.1	35.8217	28.3827	37.2101	0.999972	120.374	-	2.65401e-05	-0.000872639	Viable - Recommended	Lowest AIC_x000D_
	Gamma	frequentist	Restricted	Extra Risk	0.1	33.5311	25.7209	40.2844	0.333407	123.496	-	1.01744	-0.000872639	Viable - Alternate
	Log-Logistic	frequentist	Restricted	Extra Risk	0.1	33.2006	25.3903	40.3047	0.332269	123.655	-	0.957653	-0.000872639	Viable - Alternate
	Multistage Degree 3	frequentist	Restricted	Extra Risk	0.1	32.9378	24.9402	41.3827	0.441337	122.51	-	1.02913	-0.000872639	Viable - Alternate
	Multistage Degree 2	frequentist	Restricted	Extra Risk	0.1	30.3203	24.4936	35.2931	0.485614	122.771	-	0.618829	-0.000872639	Viable - Alternate
	Multistage Degree 1	frequentist	Restricted	Extra Risk	0.1	17.3017	13.1358	23.4133	0.0293687	132.654	-	-2.45921	-0.000872639	Questionable	_x000D_ Goodness of fit p-value < 0.1_x000D_ |Residual for Dose Group Near BMD| > 2
	Weibull	frequentist	Restricted	Extra Risk	0.1	33.4146	24.8998	41.078	0.267284	124.255	-	1.08179	-0.000872639	Viable - Alternate
	Logistic	frequentist	Unrestricted	Extra Risk	0.1	39.1441	32.6409	45.8496	0.0493199	128.242	-	1.83168	-0.78448	Questionable	_x000D_ Goodness of fit p-value < 0.1
	Log-Probit	frequentist	Unrestricted	Extra Risk	0.1	33.0904	26.0708	39.4089	0.459305	122.616	-	0.834897	-0.000872639	Viable - Alternate
	Probit	frequentist	Unrestricted	Extra Risk	0.1	37.1825	30.8303	43.66	0.0894076	126.603	-	1.6593	-0.548281	Questionable	_x000D_ Goodness of fit p-value < 0.1
	Quantal Linear	frequentist	Unrestricted	Extra Risk	0.1	17.3017	13.1361	23.413	0.0293687	132.654	-	-2.45921	-0.000872639	Questionable	_x000D_ Goodness of fit p-value < 0.1_x000D_ |Residual for Dose Group Near BMD| > 2

## Sheet: Abbreviations
Abbreviations
	Analysis Type	Term	Abbreviation
	Dichotomous	Dichotomous Hill	dhl
		Gamma	gam
		Logistic	log
		Log-Logistic	lnl
		Log-Probit	lnp
		Multistage	mst
		Probit	pro
		Quantal Linear	qln
		Weibull	wei
	Continuous	Exponential	exp
		Hill	hil
		Linear	lin
		Polynomial	ply
		Power	pow
	Multi-tumor (MS_Combo)	MS_Combo	msc
	Dichotomous-Nested	Nested Logistic	nln
	Model Averaging	Bayesian Model Averaging	bma
	All	Dataset	dset
		Bayesian	bayes
		Frequentist	freq
		Option Set	opt
		Restricted	rest
		Unrestricted	unrest

## Sheet: freq-dhl-rest-opt1
				Dichotomous Results
					BMDS 3.3.2
		Return to Summary				Scroll right to see BMD Cumulative Distribution Function (CDF) table →
						Scroll down to see Dose Response Plot ↓
	User Input					Model Results									CDF
		Info					Benchmark Dose									Percentiles	BMD
		Model	Dichotomous Hill				BMD	35.8217								0	0
		Model Restriction	Restricted				BMDL	28.3827								0.01	0
		Dataset Name	hyaline glomerulopathy				BMDU	37.2101								0.02	26.5999
		User notes	male rats study				AIC	120.374								0.03	27.3731
							P-value	0.999972								0.04	27.9329
		Dose-Response Model	P[dose] = g +(v-v*g)/[1+exp(-a-b*Log(dose))]				D.O.F.	2								0.05	28.3827
							Chi2	5.64544e-05								0.06	28.7604
		Model Options														0.07	29.0873
		Risk Type	Extra Risk				Model Parameters									0.08	29.3809
		BMR	0.1				# of Parameters	4								0.09	29.6434
		Confidence Level	0.95				Variable	Estimate	Std Error	Lower Conf	Upper Conf					0.1	29.8853
		Background	Estimated				g	Bounded	NA	NA	NA					0.11	30.1099
							v	0.480003	1.57921e+12	0.449051	0.510955					0.12	30.3172
		Model Data					a	-65.749	0,537368828965541	-66.8022	-64.6958					0.13	30.5145
		Dependent Variable	mg/kg b.w./day				b	Bounded	NA	NA	NA					0.14	30.7005
		Independent Variable	[Custom]													0.15	30.8756
		Total # of Observations	4				Goodness of Fit									0.16	31.0435
							Dose	Estimated Probability	Expected	Observed	Size	Scaled Residual				0.17	31.2061
							0	1.523e-08	7.61499e-07	0	50	-0.000872639				0.18	31.3609
							18.75	1.11384e-06	5.56921e-05	0	50	-0.00746272				0.19	31.5096
							37.5	0.179999	8.99993	9	50	2.65401e-05				0.2	31.6539
							75	0.48	24	24	50	-4.85969e-06				0.21	31.7953
																0.22	31.9319
							Analysis of Deviance									0.23	32.0643
							Model	Log Likelihood	# of Parameters	Deviance	Test d.f.	P Value				0.24	32.1934
							Full Model	-58.187	4	-	-	NA				0.25	32.3204
							Fitted Model	-58.1871	2	0.000112908	2	0.999944				0.26	32.446
							Reduced Model	-89.5738	1	62.7735	3	<0.0001				0.27	32.5686
																0.28	32.6887
																0.29	32.8071
																0.3	32.9244
																0.31	33.0414
																0.32	33.1571
																0.33	33.2711
																0.34	33.3841
																0.35	33.4972
																0.36	33.6113
																0.37	33.7275
																0.38	33.8429
																0.39	33.957
																0.4	34.0727
																0.41	34.1927
																0.42	34.3196
																0.43	34.4542
																0.44	34.5837
																0.45	34.717
																0.46	34.869
																0.47	35.0545
																0.48	35.3183
																0.49	35.6371
																0.5	35.8217
																0.51	35.8723
																0.52	35.9188
																0.53	35.9613
																0.54	36.0003
																0.55	36.0359
																0.56	36.0684
																0.57	36.0981
																0.58	36.1253
																0.59	36.1503
																0.6	36.1734
																0.61	36.1947
																0.62	36.2146
																0.63	36.2335
																0.64	36.2514
																0.65	36.2688
																0.66	36.2859
																0.67	36.303
																0.68	36.3203
																0.69	36.3382
																0.7	36.3568
																0.71	36.3766
																0.72	36.3977
																0.73	36.4205
																0.74	36.4452
																0.75	36.4721
																0.76	36.5014
																0.77	36.5335
																0.78	36.5664
																0.79	36.5967
																0.8	36.6251
																0.81	36.652
																0.82	36.6782
																0.83	36.7041
																0.84	36.7303
																0.85	36.7575
																0.86	36.7862
																0.87	36.817
																0.88	36.8505
																0.89	36.8874
																0.9	36.928
																0.91	36.9732
																0.92	37.0234
																0.93	37.0792
																0.94	37.1412
																0.95	37.2101
																0.96	37.3047
																0.97	37.7901
																0.98	38.4757
																0.99	-

## Sheet: freq-gam-rest-opt1
				Dichotomous Results
					BMDS 3.3.2
		Return to Summary				Scroll right to see BMD Cumulative Distribution Function (CDF) table →
						Scroll down to see Dose Response Plot ↓
	User Input					Model Results									CDF
		Info					Benchmark Dose									Percentiles	BMD
		Model	Gamma				BMD	33.5311								0	0
		Model Restriction	Restricted				BMDL	25.7209								0.01	0
		Dataset Name	hyaline glomerulopathy				BMDU	40.2844								0.02	0
		User notes	male rats study				AIC	123.496								0.03	24.4688
							P-value	0.333407								0.04	25.164
		Dose-Response Model	P[dose]= g+(1-g)*CumGamma[b*dose,a]				D.O.F.	2								0.05	25.7209
							Chi2	2.19678								0.06	26.1886
		Model Options														0.07	26.5948
		Risk Type	Extra Risk				Model Parameters									0.08	26.955
		BMR	0.1				# of Parameters	3								0.09	27.2781
		Confidence Level	0.95				Variable	Estimate	Std Error	Lower Conf	Upper Conf					0.1	27.5752
		Background	Estimated				g	Bounded	NA	NA	NA					0.11	27.8472
							a	3.55908	113119390424688	1.34198	5.77618					0.12	28.1025
		Model Data					b	0.043383	1.76917e+12	0.00870798	0.0780581					0.13	28.3401
		Dependent Variable	mg/kg b.w./day													0.14	28.5653
		Independent Variable	[Custom]				Goodness of Fit									0.15	28.7783
		Total # of Observations	4				Dose	Estimated Probability	Expected	Observed	Size	Scaled Residual				0.16	28.9801
							0	1.523e-08	7.61499e-07	0	50	-0.000872639				0.17	29.1745
							18.75	0.0203333	1.01666	0	50	-1.01871				0.18	29.36
							37.5	0.131391	6.56953	9	50	1.01744				0.19	29.5379
							75	0.504881	25.244	24	50	-0.351886				0.2	29.7103
																0.21	29.8772
							Analysis of Deviance									0.22	30.0381
							Model	Log Likelihood	# of Parameters	Deviance	Test d.f.	P Value				0.23	30.1943
							Full Model	-58.187	4	-	-	NA				0.24	30.347
							Fitted Model	-59.748	2	3.12189	2	0.209938				0.25	30.4954
							Reduced Model	-89.5738	1	62.7735	3	<0.0001				0.26	30.6396
																0.27	30.7804
																0.28	30.9189
																0.29	31.0549
																0.3	31.1878
																0.31	31.3181
																0.32	31.4464
																0.33	31.5731
																0.34	31.6978
																0.35	31.8202
																0.36	31.9409
																0.37	32.0603
																0.38	32.1787
																0.39	32.2961
																0.4	32.412
																0.41	32.5268
																0.42	32.6406
																0.43	32.7537
																0.44	32.8665
																0.45	32.9787
																0.46	33.09
																0.47	33.2007
																0.48	33.311
																0.49	33.4211
																0.5	33.5311
																0.51	33.641
																0.52	33.7504
																0.53	33.8596
																0.54	33.9687
																0.55	34.0779
																0.56	34.1875
																0.57	34.2971
																0.58	34.4066
																0.59	34.5161
																0.6	34.6261
																0.61	34.7366
																0.62	34.8481
																0.63	34.9605
																0.64	35.0732
																0.65	35.1865
																0.66	35.3008
																0.67	35.4163
																0.68	35.5334
																0.69	35.652
																0.7	35.7716
																0.71	35.8923
																0.72	36.0147
																0.73	36.1392
																0.74	36.2664
																0.75	36.3961
																0.76	36.5272
																0.77	36.6606
																0.78	36.7972
																0.79	36.9379
																0.8	37.0832
																0.81	37.2311
																0.82	37.3827
																0.83	37.5396
																0.84	37.7037
																0.85	37.875
																0.86	38.0507
																0.87	38.2343
																0.88	38.4296
																0.89	38.638
																0.9	38.8545
																0.91	39.0875
																0.92	39.3459
																0.93	39.6211
																0.94	39.9288
																0.95	40.2844
																0.96	40.6888
																0.97	41.2208
																0.98	-
																0.99	-

## Sheet: freq-lnl-rest-opt1
				Dichotomous Results
					BMDS 3.3.2
		Return to Summary				Scroll right to see BMD Cumulative Distribution Function (CDF) table →
						Scroll down to see Dose Response Plot ↓
	User Input					Model Results									CDF
		Info					Benchmark Dose									Percentiles	BMD
		Model	Log-Logistic				BMD	33.2006								0	0
		Model Restriction	Restricted				BMDL	25.3903								0.01	0
		Dataset Name	hyaline glomerulopathy				BMDU	40.3047								0.02	0
		User notes	male rats study				AIC	123.655								0.03	24.1822
							P-value	0.332269								0.04	24.8515
		Dose-Response Model	P[dose] = g+(1-g)/[1+exp(-a-b*Log(dose))]				D.O.F.	2								0.05	25.3903
							Chi2	2.20362								0.06	25.845
		Model Options														0.07	26.241
		Risk Type	Extra Risk				Model Parameters									0.08	26.5922
		BMR	0.1				# of Parameters	3								0.09	26.9098
		Confidence Level	0.95				Variable	Estimate	Std Error	Lower Conf	Upper Conf					0.1	27.2013
		Background	Estimated				g	Bounded	NA	NA	NA					0.11	27.4701
							a	-11.6936	208541549003368	-15.7809	-7.60625					0.12	27.7216
		Model Data					b	2.71126	0,501577809571592	1.72818	3.69433					0.13	27.9573
		Dependent Variable	mg/kg b.w./day													0.14	28.1793
		Independent Variable	[Custom]				Goodness of Fit									0.15	28.3915
		Total # of Observations	4				Dose	Estimated Probability	Expected	Observed	Size	Scaled Residual				0.16	28.5926
							0	1.523e-08	7.61499e-07	0	50	-0.000872639				0.17	28.7853
							18.75	0.0230591	1.15296	0	50	-1.08636				0.18	28.9711
							37.5	0.133882	6.69409	9	50	0.957653				0.19	29.1488
							75	0.503059	25.153	24	50	-0.326111				0.2	29.3205
																0.21	29.4877
							Analysis of Deviance									0.22	29.6493
							Model	Log Likelihood	# of Parameters	Deviance	Test d.f.	P Value				0.23	29.8059
							Full Model	-58.187	4	-	-	NA				0.24	29.9587
							Fitted Model	-59.8273	2	3.28048	2	0.193934				0.25	30.1084
							Reduced Model	-89.5738	1	62.7735	3	<0.0001				0.26	30.2541
																0.27	30.3963
																0.28	30.5357
																0.29	30.6731
																0.3	30.8076
																0.31	30.9395
																0.32	31.0692
																0.33	31.1974
																0.34	31.3244
																0.35	31.4494
																0.36	31.5728
																0.37	31.6948
																0.38	31.8156
																0.39	31.9356
																0.4	32.0541
																0.41	32.1713
																0.42	32.2875
																0.43	32.4031
																0.44	32.5184
																0.45	32.6333
																0.46	32.7475
																0.47	32.8612
																0.48	32.9744
																0.49	33.0875
																0.5	33.2006
																0.51	33.3134
																0.52	33.4259
																0.53	33.5382
																0.54	33.6505
																0.55	33.7632
																0.56	33.8764
																0.57	33.9899
																0.58	34.1035
																0.59	34.2174
																0.6	34.3319
																0.61	34.4471
																0.62	34.5633
																0.63	34.6799
																0.64	34.7971
																0.65	34.915
																0.66	35.0341
																0.67	35.1548
																0.68	35.2772
																0.69	35.4006
																0.7	35.5251
																0.71	35.6514
																0.72	35.7797
																0.73	35.9108
																0.74	36.0443
																0.75	36.1795
																0.76	36.317
																0.77	36.4578
																0.78	36.6026
																0.79	36.7514
																0.8	36.9028
																0.81	37.0581
																0.82	37.2188
																0.83	37.3866
																0.84	37.5599
																0.85	37.7382
																0.86	37.9248
																0.87	38.1227
																0.88	38.3303
																0.89	38.547
																0.9	38.7799
																0.91	39.0332
																0.92	39.3011
																0.93	39.5989
																0.94	39.9319
																0.95	40.3047
																0.96	40.7487
																0.97	41.29
																0.98	42.0193
																0.99	-

## Sheet: freq-mst3-rest-opt1
				Dichotomous Results
					BMDS 3.3.2
		Return to Summary				Scroll right to see BMD Cumulative Distribution Function (CDF) table →
						Scroll down to see Dose Response Plot ↓
	User Input					Model Results									CDF
		Info					Benchmark Dose									Percentiles	BMD
		Model	Multistage degree 3				BMD	32.9378								0	0
		Model Restriction	Restricted				BMDL	24.9402								0.01	0
		Dataset Name	hyaline glomerulopathy				BMDU	41.3827								0.02	22.4555
		User notes	male rats study				AIC	122.51								0.03	23.5423
							P-value	0.441337								0.04	24.326
		Dose-Response Model	P[dose] = g + (1-g)*[1-exp(-b1*dose^1-b2*dose^2 - ...)]				D.O.F.	3								0.05	24.9402
							Chi2	2.69348								0.06	25.4406
		Model Options					Slope Factor	0.00400959								0.07	25.8639
		Risk Type	Extra Risk													0.08	26.2296
		BMR	0.1				Model Parameters									0.09	26.5511
		Confidence Level	0.95				# of Parameters	4								0.1	26.8332
		Background	Estimated				Variable	Estimate	Std Error	Lower Conf	Upper Conf					0.11	27.0902
							g	Bounded	NA	NA	NA					0.12	27.3209
		Model Data					b1	Bounded	NA	NA	NA					0.13	27.5333
		Dependent Variable	mg/kg b.w./day				b2	7.79209e-05	0,399659414416967	-0.78324	0.783396					0.14	27.7255
		Independent Variable	[Custom]				b3	Bounded	NA	NA	NA					0.15	27.9009
		Total # of Observations	4													0.16	28.0656
							Goodness of Fit									0.17	28.2161
							Dose	Estimated Probability	Expected	Observed	Size	Scaled Residual				0.18	28.3538
							0	1.523e-08	7.61499e-07	0	50	-0.000872639				0.19	28.4839
							18.75	0.0307527	1.53763	0	50	-1.25953				0.2	28.611
							37.5	0.130909	6.54545	9	50	1.02913				0.21	28.7292
							75	0.495484	24.7742	24	50	-0.218984				0.22	28.8383
																0.23	28.9449
							Analysis of Deviance									0.24	29.056
							Model	Log Likelihood	# of Parameters	Deviance	Test d.f.	P Value				0.25	29.1785
							Full Model	-58.187	4	-	-	NA				0.26	29.3129
							Fitted Model	-60.255	1	4.13593	3	0.247155				0.27	29.4542
							Reduced Model	-89.5738	1	62.7735	3	<0.0001				0.28	29.6011
																0.29	29.7521
																0.3	29.9083
																0.31	30.0708
																0.32	30.2348
																0.33	30.3955
																0.34	30.5526
																0.35	30.708
																0.36	30.8621
																0.37	31.0153
																0.38	31.1675
																0.39	31.3185
																0.4	31.4687
																0.41	31.6183
																0.42	31.7675
																0.43	31.9161
																0.44	32.0641
																0.45	32.2113
																0.46	32.3579
																0.47	32.5034
																0.48	32.6482
																0.49	32.7929
																0.5	32.9378
																0.51	33.0829
																0.52	33.228
																0.53	33.3731
																0.54	33.5183
																0.55	33.6635
																0.56	33.8086
																0.57	33.9538
																0.58	34.0994
																0.59	34.2458
																0.6	34.3931
																0.61	34.541
																0.62	34.6897
																0.63	34.8391
																0.64	34.9895
																0.65	35.1405
																0.66	35.2923
																0.67	35.4452
																0.68	35.5996
																0.69	35.7559
																0.7	35.9132
																0.71	36.0722
																0.72	36.2333
																0.73	36.397
																0.74	36.5629
																0.75	36.7308
																0.76	36.9016
																0.77	37.0756
																0.78	37.2526
																0.79	37.4323
																0.8	37.6157
																0.81	37.8042
																0.82	37.9975
																0.83	38.1948
																0.84	38.3982
																0.85	38.6099
																0.86	38.8283
																0.87	39.0541
																0.88	39.2913
																0.89	39.5414
																0.9	39.8021
																0.91	40.0798
																0.92	40.378
																0.93	40.6947
																0.94	41.0335
																0.95	41.3827
																0.96	41.7858
																0.97	42.2432
																0.98	42.8825
																0.99	-

## Sheet: freq-mst2-rest-opt1
				Dichotomous Results
					BMDS 3.3.2
		Return to Summary				Scroll right to see BMD Cumulative Distribution Function (CDF) table →
						Scroll down to see Dose Response Plot ↓
	User Input					Model Results									CDF
		Info					Benchmark Dose									Percentiles	BMD
		Model	Multistage degree 2				BMD	30.3203								0	0
		Model Restriction	Restricted				BMDL	24.4936								0.01	0
		Dataset Name	hyaline glomerulopathy				BMDU	35.2931								0.02	0
		User notes	male rats study				AIC	122.771								0.03	23.1203
							P-value	0.485614								0.04	23.8898
		Dose-Response Model	P[dose] = g + (1-g)*[1-exp(-b1*dose^1-b2*dose^2 - ...)]				D.O.F.	3								0.05	24.4936
							Chi2	2.44336								0.06	24.9874
		Model Options					Slope Factor	0.00408269								0.07	25.4033
		Risk Type	Extra Risk													0.08	25.762
		BMR	0.1				Model Parameters									0.09	26.0771
		Confidence Level	0.95				# of Parameters	3								0.1	26.3571
		Background	Estimated				Variable	Estimate	Std Error	Lower Conf	Upper Conf					0.11	26.609
							g	Bounded	NA	NA	NA					0.12	26.8369
		Model Data					b1	Bounded	NA	NA	NA					0.13	27.0452
		Dependent Variable	mg/kg b.w./day				b2	0.000114607	0,113666585584972	-0.222668	0.222897					0.14	27.2331
		Independent Variable	[Custom]													0.15	27.4075
		Total # of Observations	4				Goodness of Fit									0.16	27.5693
							Dose	Estimated Probability	Expected	Observed	Size	Scaled Residual				0.17	27.7168
							0	1.523e-08	7.61499e-07	0	50	-0.000872639				0.18	27.8537
							18.75	0.0394907	1.97454	0	50	-1.43378				0.19	27.9835
							37.5	0.14885	7.44248	9	50	0.618829				0.2	28.1041
							75	0.475162	23.7581	24	50	0.0685024				0.21	28.2147
																0.22	28.3175
							Analysis of Deviance									0.23	28.4146
							Model	Log Likelihood	# of Parameters	Deviance	Test d.f.	P Value				0.24	28.5083
							Full Model	-58.187	4	-	-	NA				0.25	28.5987
							Fitted Model	-60.3855	1	4.39689	3	0.221674				0.26	28.6822
							Reduced Model	-89.5738	1	62.7735	3	<0.0001				0.27	28.7598
																0.28	28.833
																0.29	28.9031
																0.3	28.9717
																0.31	29.0401
																0.32	29.1099
																0.33	29.1807
																0.34	29.2502
																0.35	29.3188
																0.36	29.3865
																0.37	29.4536
																0.38	29.5204
																0.39	29.587
																0.4	29.6538
																0.41	29.7208
																0.42	29.7878
																0.43	29.8544
																0.44	29.9207
																0.45	29.9869
																0.46	30.0531
																0.47	30.1194
																0.48	30.186
																0.49	30.2529
																0.5	30.3203
																0.51	30.3878
																0.52	30.4553
																0.53	30.5229
																0.54	30.5908
																0.55	30.659
																0.56	30.7278
																0.57	30.7972
																0.58	30.8676
																0.59	30.9389
																0.6	31.0107
																0.61	31.0829
																0.62	31.1556
																0.63	31.2291
																0.64	31.3036
																0.65	31.3793
																0.66	31.4564
																0.67	31.5351
																0.68	31.6152
																0.69	31.6958
																0.7	31.7775
																0.71	31.8606
																0.72	31.9456
																0.73	32.0329
																0.74	32.1229
																0.75	32.2157
																0.76	32.3099
																0.77	32.4057
																0.78	32.5041
																0.79	32.606
																0.8	32.7124
																0.81	32.8241
																0.82	32.9391
																0.83	33.057
																0.84	33.1797
																0.85	33.3095
																0.86	33.4485
																0.87	33.5954
																0.88	33.7473
																0.89	33.9098
																0.9	34.0886
																0.91	34.2838
																0.92	34.4904
																0.93	34.7243
																0.94	34.9934
																0.95	35.2931
																0.96	35.6651
																0.97	36.115
																0.98	36.7696
																0.99	-

## Sheet: freq-mst1-rest-opt1
				Dichotomous Results
					BMDS 3.3.2
		Return to Summary				Scroll right to see BMD Cumulative Distribution Function (CDF) table →
						Scroll down to see Dose Response Plot ↓
	User Input					Model Results									CDF
		Info					Benchmark Dose									Percentiles	BMD
		Model	Multistage degree 1				BMD	17.3017								0	0
		Model Restriction	Restricted				BMDL	13.1358								0.01	0
		Dataset Name	hyaline glomerulopathy				BMDU	23.4133								0.02	12.3084
		User notes	male rats study				AIC	132.654								0.03	12.6518
							P-value	0.0293687								0.04	12.9157
		Dose-Response Model	P[dose] = g + (1-g)*[1-exp(-b1*dose^1-b2*dose^2 - ...)]				D.O.F.	3								0.05	13.1358
							Chi2	8.99415								0.06	13.3266
		Model Options					Slope Factor	0.00761279								0.07	13.4968
		Risk Type	Extra Risk													0.08	13.6527
		BMR	0.1				Model Parameters									0.09	13.7959
		Confidence Level	0.95				# of Parameters	2								0.1	13.9302
		Background	Estimated				Variable	Estimate	Std Error	Lower Conf	Upper Conf					0.11	14.0555
							g	Bounded	NA	NA	NA					0.12	14.175
		Model Data					b1	0.00608961	8.00532e+12	-0.150812	0.162991					0.13	14.2885
		Dependent Variable	mg/kg b.w./day													0.14	14.3971
		Independent Variable	[Custom]				Goodness of Fit									0.15	14.5023
		Total # of Observations	4				Dose	Estimated Probability	Expected	Observed	Size	Scaled Residual				0.16	14.6035
							0	1.523e-08	7.61499e-07	0	50	-0.000872639				0.17	14.7015
							18.75	0.107903	5.39514	0	50	-2.45921				0.18	14.7967
							37.5	0.204163	10.2081	9	50	-0.423868				0.19	14.8887
							75	0.366643	18.3322	24	50	1.66336				0.2	14.9786
																0.21	15.0672
							Analysis of Deviance									0.22	15.1541
							Model	Log Likelihood	# of Parameters	Deviance	Test d.f.	P Value				0.23	15.2395
							Full Model	-58.187	4	-	-	NA				0.24	15.3235
							Fitted Model	-65.3269	1	14.2797	3	0.0025481				0.25	15.4061
							Reduced Model	-89.5738	1	62.7735	3	<0.0001				0.26	15.4873
																0.27	15.5674
																0.28	15.6469
																0.29	15.7255
																0.3	15.8033
																0.31	15.8804
																0.32	15.9569
																0.33	16.0329
																0.34	16.1083
																0.35	16.1832
																0.36	16.2578
																0.37	16.3321
																0.38	16.4059
																0.39	16.4794
																0.4	16.5529
																0.41	16.6267
																0.42	16.7007
																0.43	16.7748
																0.44	16.8491
																0.45	16.9237
																0.46	16.9987
																0.47	17.0739
																0.48	17.1494
																0.49	17.2253
																0.5	17.3017
																0.51	17.3784
																0.52	17.4554
																0.53	17.5328
																0.54	17.6109
																0.55	17.6895
																0.56	17.7685
																0.57	17.8481
																0.58	17.9286
																0.59	18.0104
																0.6	18.0935
																0.61	18.1776
																0.62	18.2629
																0.63	18.3494
																0.64	18.4371
																0.65	18.5258
																0.66	18.6159
																0.67	18.7078
																0.68	18.8016
																0.69	18.8968
																0.7	18.994
																0.71	19.0938
																0.72	19.1959
																0.73	19.3001
																0.74	19.4074
																0.75	19.5187
																0.76	19.6337
																0.77	19.7523
																0.78	19.8744
																0.79	19.9989
																0.8	20.1269
																0.81	20.2608
																0.82	20.4014
																0.83	20.548
																0.84	20.7027
																0.85	20.8648
																0.86	21.036
																0.87	21.2178
																0.88	21.4105
																0.89	21.6192
																0.9	21.8439
																0.91	22.0907
																0.92	22.362
																0.93	22.6651
																0.94	23.0108
																0.95	23.4133
																0.96	23.8979
																0.97	24.5101
																0.98	-
																0.99	-

## Sheet: freq-wei-rest-opt1
				Dichotomous Results
					BMDS 3.3.2
		Return to Summary				Scroll right to see BMD Cumulative Distribution Function (CDF) table →
						Scroll down to see Dose Response Plot ↓
	User Input					Model Results									CDF
		Info					Benchmark Dose									Percentiles	BMD
		Model	Weibull				BMD	33.4146								0	0
		Model Restriction	Restricted				BMDL	24.8998								0.01	0
		Dataset Name	hyaline glomerulopathy				BMDU	41.078								0.02	0
		User notes	male rats study				AIC	124.255								0.03	23.5887
							P-value	0.267284								0.04	24.3153
		Dose-Response Model	P[dose] = g + (1-g)*[1-exp(-b*dose^a)]				D.O.F.	2								0.05	24.8998
							Chi2	2.63888								0.06	25.3933
		Model Options														0.07	25.823
		Risk Type	Extra Risk				Model Parameters									0.08	26.2047
		BMR	0.1				# of Parameters	3								0.09	26.5508
		Confidence Level	0.95				Variable	Estimate	Std Error	Lower Conf	Upper Conf					0.1	26.8684
		Background	Estimated				g	Bounded	NA	NA	NA					0.11	27.1609
							a	2.32932	0,475407220730763	1.39753	3.2611					0.12	27.4354
		Model Data					b	2.97133e-05	0,138049161179513	-0.270542	0.270601					0.13	27.692
		Dependent Variable	mg/kg b.w./day													0.14	27.9355
		Independent Variable	[Custom]				Goodness of Fit									0.15	28.1657
		Total # of Observations	4				Dose	Estimated Probability	Expected	Observed	Size	Scaled Residual				0.16	28.3851
							0	1.523e-08	7.61499e-07	0	50	-0.000872639				0.17	28.5961
							18.75	0.0270539	1.3527	0	50	-1.17911				0.18	28.7976
							37.5	0.128759	6.43797	9	50	1.08179				0.19	28.9923
							75	0.499788	24.9894	24	50	-0.279842				0.2	29.1807
																0.21	29.3622
							Analysis of Deviance									0.22	29.5384
							Model	Log Likelihood	# of Parameters	Deviance	Test d.f.	P Value				0.23	29.7105
							Full Model	-58.187	4	-	-	NA				0.24	29.8772
							Fitted Model	-60.1275	2	3.88087	2	0.143641				0.25	30.0397
							Reduced Model	-89.5738	1	62.7735	3	<0.0001				0.26	30.199
																0.27	30.3551
																0.28	30.5075
																0.29	30.657
																0.3	30.804
																0.31	30.9487
																0.32	31.0905
																0.33	31.23
																0.34	31.3679
																0.35	31.5044
																0.36	31.6393
																0.37	31.7724
																0.38	31.9041
																0.39	32.0346
																0.4	32.1642
																0.41	32.2922
																0.42	32.419
																0.43	32.545
																0.44	32.6705
																0.45	32.7957
																0.46	32.9204
																0.47	33.0444
																0.48	33.168
																0.49	33.2914
																0.5	33.4146
																0.51	33.5375
																0.52	33.6598
																0.53	33.7821
																0.54	33.9044
																0.55	34.0271
																0.56	34.1503
																0.57	34.2737
																0.58	34.3974
																0.59	34.5214
																0.6	34.6461
																0.61	34.7716
																0.62	34.8976
																0.63	35.024
																0.64	35.1511
																0.65	35.2793
																0.66	35.409
																0.67	35.5402
																0.68	35.6724
																0.69	35.8057
																0.7	35.9408
																0.71	36.0781
																0.72	36.2179
																0.73	36.3593
																0.74	36.5026
																0.75	36.6485
																0.76	36.7979
																0.77	36.9512
																0.78	37.1071
																0.79	37.2663
																0.8	37.4299
																0.81	37.5991
																0.82	37.7737
																0.83	37.9523
																0.84	38.1372
																0.85	38.3311
																0.86	38.5338
																0.87	38.7433
																0.88	38.9643
																0.89	39.2014
																0.9	39.4502
																0.91	39.7162
																0.92	40.0097
																0.93	40.3242
																0.94	40.6778
																0.95	41.078
																0.96	41.548
																0.97	42.1132
																0.98	42.9024
																0.99	-

[truncated: 4 more sheets: freq-log-unrest-opt1, freq-lnp-unrest-opt1, freq-pro-unrest-opt1, freq-qln-unrest-opt1]
